# Supplementary material for: Investigation of useful carbon tracers for 13C-metabolic flux analysis of Escherichia coli by considering five experimentally determined flux distributions
Source: Metab Eng Commun. 2016 Jun 7;3:187–95. doi: 10.1016/j.meteno.2016.06.001 (PMC5678827; doi:10.1016/j.meteno.2016.06.001)
Supplement: Supplementary file 1 — Supplementary material [file mmc1.xlsx]

## Sheet: S1A
Supplementary data S1 Literature reported 13C-Metabolic flux analysis data
A: Continuous culture, MG1655
Okahashi, N., Kajihata, S., Furusawa, C. and Shimizu, H. Reliable Metabolic Flux Estimation in Escherichia coli Central Carbon Metabolism Using Intracellular Free Amino Acids, Metabolites, 2014, 4, 408-420
ID	Stoichiometry	Atom mapping	Flux value	Type
r1	Glc --> G6P	ABCDEF --> ABCDEF	100	fixed
r2	G6P --> F6P	ABCDEF --> ABCDEF	75.1369	free
r3	F6P --> G6P	ABCDEF --> ABCDEF	1e-05	free
r4	F6P --> FBP	ABCDEF --> ABCDEF	84.5445	free
r5	FBP --> DHAP + GAP	ABCDEF --> CBA + DEF	784.476	free
r6	DHAP + GAP --> FBP	CBA + DEF --> ABCDEF	699.932	free
r7	DHAP --> GAP	ABC --> ABC	716.041	free
r8	GAP --> DHAP	ABC --> ABC	632.253	free
r9	GAP --> PGA	ABC --> ABC	174.787	free
r10	PGA --> GAP	ABC --> ABC	1e-05	free
r11	PGA --> PEP	ABC --> ABC	1084.54	free
r12	PEP --> PGA	ABC --> ABC	918.531	free
r13	PEP --> Pyr	ABC --> ABC	128.535	free
r14	Pyr --> AcCOA + CO2in	ABC --> BC + A	128.418	free
r15	AcCOA + Oxa --> IsoCit	AB + CDEF --> FEDBAC	76.5083	free
r16	IsoCit --> aKG + CO2in	ABCDEF --> ABCDE + F	51.1658	free
r17	aKG --> Suc + CO2in	ABCDE --> BCDE + A	44.838	free
r18	Suc --> Fum	ABCD --> ABCD	863.488	free
r19	Fum --> Suc	ABCD --> ABCD	793.308	free
r20	Fum --> Mal	ABCD --> ABCD	1070.18	free
r21	Mal --> Fum	ABCD --> ABCD	1000	free
r22	Mal --> Oxa	ABCD --> ABCD	1052.55	free
r23	Oxa --> Mal	ABCD --> ABCD	1000	free
r24	IsoCit + AcCOA --> Mal + Suc	ABCDEF + GH --> ABHG + FCDE	25.3424	free
r25	PEP + CO2in --> Oxa	ABC + D --> ABCD	66.5806	free
r26	Oxa --> PEP + CO2in	ABCD --> ABC + D	32.1473	free
r27	Mal --> Pyr + CO2in	ABCD --> ABC + D	42.9687	free
r28	G6P --> 6PG	ABCDEF --> ABCDEF	23.6608	free
r29	6PG --> Ru5P + CO2in	ABCDEF --> BCDEF + A	21.0589	free
r30	Ru5P --> R5P	ABCDE --> ABCDE	826.372	free
r31	R5P --> Ru5P	ABCDE --> ABCDE	815.137	free
r32	Ru5P --> Xu5P	ABCDE --> ABCDE	9.82341	free
r33	Xu5P --> Ru5P	ABCDE --> ABCDE	1e-05	free
r34	R5P + Xu5P --> S7P + GAP	ABCDE + FGHIJ --> FGABCDE + HIJ	14.9055	free
r35	GAP + S7P --> Xu5P + R5P	HIJ + FGABCDE --> FGHIJ + ABCDE	8.93514	free
r36	GAP + S7P --> F6P + E4P	ABC + DEFGHIJ --> DEFABC + GHIJ	250.191	free
r37	E4P + F6P --> S7P + GAP	GHIJ + DEFABC --> DEFGHIJ + ABC	244.22	free
r38	E4P + Xu5P --> F6P + GAP	ABCD + EFGHI --> EFABCD + GHI	31.39	free
r39	GAP + F6P --> Xu5P + E4P	GHI + EFABCD --> EFGHI + ABCD	27.537	free
r40	6PG --> Pyr + GAP	ABCDEF --> ABC + DEF	2.6019	free
r41	PGA --> preSer	ABC --> ABC	8.7742	free
r42	preSer --> preGly + THFin	ABC --> AB + C	15.6988	free
r43	preGly + THFin --> preSer	AB + C --> ABC	8.98257	free
r44	G6P --> G6Pex	nd	1.20235	fixed
r45	F6P --> F6Pex	nd	0.415836	fixed
r46	DHAP --> DHAPex	nd	0.756599	fixed
r47	preSer --> preSerex	nd	2.05802	fixed
r48	preGly --> preGlyex	nd	6.71618	fixed
r49	PEP --> PEPex	nd	3.04458	fixed
r50	Pyr --> PyrBex	nd	14.2569	fixed
r51	AcCOA --> AcCOAex	nd	21.9813	fixed
r52	aKG --> aKGex	nd	6.32787	fixed
r53	Oxa --> Oxaex	nd	10.4792	fixed
r54	R5P --> R5Pex	nd	5.26511	fixed
r55	E4P --> E4Pex	nd	2.1173	fixed
r56	Pyr --> Pyrex	nd	0	fixed
r57	Pyr --> Lacex	nd	2.63917	fixed
r58	Pyr --> AcCOA + Forex	ABC --> BC + A	28.7914	fixed
r59	AcCOA --> Acetex	nd	33.1416	fixed
r60	AcCOA --> EtOHex	nd	0.236084	fixed
r61	Suc --> Sucex	nd	0	fixed
r62	Fum --> Fumex	nd	0	fixed
r63	CO2in --> CO2ex	nd	293.107	free
r64	SubsCO2 --> CO2in	A --> A	39.0907	free
r65	THFin --> THFex	nd	6.71619	free
r66	SubsTHF --> THFin	A --> A	1e-05	free

## Sheet: S1B
Supplementary data S1 Literature reported 13C-Metabolic flux analysis data
B: Batch culture, MG1655
ID	Stoichiometry	Atom mapping	Flux value	Type
r1	Glc --> G6P	ABCDEF --> ABCDEF	100	free
r2	G6P --> F6P	ABCDEF --> ABCDEF	244.4	free
r3	F6P --> G6P	ABCDEF --> ABCDEF	171.4	free
r4	F6P --> FBP	ABCDEF --> ABCDEF	83.4	free
r5	FBP --> DHAP + GAP	ABCDEF --> CBA + DEF	212.6	free
r6	DHAP + GAP --> FBP	CBA + DEF --> ABCDEF	129.2	free
r7	DHAP --> GAP	ABC --> ABC	174.6	free
r8	GAP --> DHAP	ABC --> ABC	91.2	free
r9	GAP --> PGA	ABC --> ABC	179.4	free
r10	PGA --> GAP	ABC --> ABC	8.1	free
r11	PGA --> PEP	ABC --> ABC	159.63	free
r12	PEP --> PGA	ABC --> ABC	0	free
r13	PEP --> Pyr	ABC --> ABC	130.2	free
r14	G6P --> 6PG	ABCDEF --> ABCDEF	25.5	free
r15	6PG --> Ru5P + CO2in	ABCDEF --> BCDEF + A	24.5	free
r16	Ru5P --> Xu5P	ABCDE --> ABCDE	37.6	free
r17	Xu5P --> Ru5P	ABCDE --> ABCDE	26.7	free
r18	Ru5P --> R5P	ABCDE --> ABCDE	68.8	free
r19	R5P --> Ru5P	ABCDE --> ABCDE	55.2	free
r20	Xu5P --> TK-C2 + GAP	ABCDE --> AB + CDE	168.1	free
r21	TK-C2 + GAP -->Xu5P	AB + CDE -->ABCDE	157.2	free
r22	F6P --> TK-C2 + E4P	ABCDEF --> AB + CDEF	2.7	free
r23	TK-C2 + E4P --> F6P	AB + CDEF -->ABCDEF	6.8	free
r24	S7P --> TK-C2 +R5P	ABCDEFG --> AB + CDEFG	-6.8	free
r25	TK-C2 + R5P --> S7P	AB + CDEFG -->ABCDEFG	0	free
r26	F6P --> TA-C3 + GAP	ABCDEF --> ABC + DEF	56.2	free
r27	TA-C3 +GAP --> F6P	ABC + DEF -->ABCDEF	63	free
r28	S7P --> TA-C3 + E4P	ABCDEFG --> ABC + DEFG	164.1	free
r29	TA-C3 +E4P -->S7P	ABC + DEFG -->ABCDEFG	157.3	free
r30	6PG --> KDPG	ABCDEF --> ABCDEF	1	free
r31	KDPG --> Pyr + GAP	ABCDEF --> ABC + DEF	1	free
r32	Pyr --> AcCoA + CO2in	ABC --> BC + A	112	free
r33	AcCoA + Oxa --> Cit	AB + CDEF --> FEDBAC	21.3	free
r34	Cit --> IsoCit	ABCDEF --> ABCDEF	26	free
r35	IsoCit --> Cit	ABCDEF --> ABCDEF	4.7	free
r36	IsoCit --> aKG + CO2in	ABCDEF --> ABCDE + F	108.8	free
r37	aKG + CO2in --> IsoCit	A + BCDEF -->BCDEFA	88.6	free
r38	aKG --> SucCoA + CO2in	ABCDE --> BCDE + A	23.2	free
r39	SucCoA --> Suc	ABCD -->ABCD	11.1	free
r40	Suc --> SucCoA	ABCD -->ABCD	2.6	free
r41	Suc --> Fum	ABCD --> ABCD	502.6	free
r42	Fum --> Suc	ABCD --> ABCD	489.4	free
r43	Fum --> Mal	ABCD --> ABCD	95.2	free
r44	Mal --> Fum	ABCD --> ABCD	79.3	free
r45	Mal --> Oxa	ABCD --> ABCD	516.4	free
r46	Oxa --> Mal	ABCD --> ABCD	500	free
r47	IsoCit + AcCoA --> Mal + Suc	ABCDEF + GH --> ABHG + FCDE	1.1	free
r48	Mal --> Pyr + CO2in	ABCD --> ABC + D	0.6	free
r49	PEP + CO2in --> Oxa	ABC + D --> ABCD	23.6	free
r50	Oxa --> PEP + CO2in	ABCD --> ABC + D	0.3	free
r51	AcCoA --> Acetate	AB --> AB	179.9	free
r52	Acetate --> AcCoA	AB --> AB	113.8	free
r53	aKG -->Glu	ABCDE --> ABCDE	50.2	free
r54	Glu --> Gln	ABCDE --> ABCDE	5.1	free
r55	Glu --> Pro	ABCDE --> ABCDE	1.6	free
r56	Glu + CO2in + Gln + Asp +AcCoA -->Arg + aKG + Fum +Acetate	ABCDE +F +GHIJK +LMNO + PQ --> ABCDEF +GHIJK +LMNO + PQ	2.1	free
r57	Oxa + Glu --> Asp + aKG	ABCD + EFGHI --> ABCD + EFGHI	15.9	free
r58	Asp --> Asn	ABCD --> ABCD	1.7	free
r59	Pyr + Glu --> Ala + aKG	ABC + DEFGH --> ABC +DEFGH	3.7	free
r60	PGA + Glu --> Ser + aKG	ABC + DEFGH --> ABC +DEFGH	7.3	free
r61	Ser --> Gly + MEETHF	ABC --> AB + C	7.1	free
r62	Gly + MEETHF --> Ser	AB + C --> ABC	3.5	free
r63	Gly --> CO2in + MEETHF	AB --> A + B	1.5	free
r64	CO2in + MEETHF -->Gly	A + B --> AB	0	free
r65	Thr --> Gly + AcCoA	ABCD -->AB + CD	2.3	free
r66	Ser + AcCoA --> Cys + Acetate	ABC + DE --> ABC + DE	1.7	free
r67	Asp + Pyr + Glu + SucCoA --> DAP + aKG + Suc	ABCD + EFG + HIJKL + MNOP --> ABCDGFE + HIJKL +MNOP	2.4	free
r68	DAP --> Lys + CO2in	ABCDEFG --> ABCDEF + G	2.4	free
r69	Asp --> Thr	ABCD --> ABCD	6.1	free
r70	Asp + METHF + Cys + SucCoA -->Met + Pyr + Suc	ABCD +E + FGH +IJKL --> ABCDE + FGH + IJKL	1.1	free
r71	Pyr +PyrB + Glu --> Val + CO2in + aKG	ABC + DEF +GHIJK --> ABCEF + D + GHIJK	3	free
r72	AcCoA + Pyr + PyrB + Glu --> Leu + CO2in + CO2in +aKG	AB + CDE + FGH +IJKLM--> ABDGHE +C +F + IJKLM	3.2	free
r73	Thr + Pyr +Glu --> Ile + CO2in + aKG	ABCD + EFG + HIJKL -->ABFCDG + E + HIJKL	2.1	free
r74	PEP + PEPB + E4P + Glu --> Phe + CO2in + aKG	ABC + DEF + GHIJ + KLMNO --> ABCEFGHIJ + D + KLMNO	1.3	free
r75	PEP + PEPC + E4P + Glu --> Tyr + CO2in + aKG	ABC + DEF + GHIJ + KLMNO --> ABCEFGHIJ + D + KLMNO	1	free
r76	Ser +R5P + PEP +E4P + PEPB + Gln --> Trp + CO2in + GAP + Pyr + Glu	ABC + DEFGH +IJK + LMNO + PQR + STUVW -->ABCEDKLMNOJ + I + FGH + PQR + STUVW	0.4	free
r77	R5P + FTHF + Gln + Asp --> His + aKG + Fum	ABCDE + FGHIJK + LMNO --> EDCBAF + GHIJK + LMNO	0.7	free
r78	MEETHF --> METHF	A --> A	1.1	free
r79	MEETHF --> FTHF	A --> A	0.7	free
r80	{0.0123} Ala + {0.0071}Arg +{0.0058}Asn + {0.0058} Asp + {0.0022} Cys + {0.0063} Glu + {0.0063} Gln + {0.0147} Gly + {0.0023} His + {0.007} Ile + {0.01} Leu + {0.0082} Lys + {0.0037} Met + {0.0044} Phe + {0.0053} Pro + {0.0052} Ser + {0.0061} Thr + {0.0014} Trp + {0.0033} Tyr + {0.0101} Val + {0.0052} G6P + {0.0018} F6P + {0.019} R5P + {0.0033} GAP + {0.0156} PGA + {0.0013} PEP + {0.021} Pyr + {0…	nd	7.5	free
r81	Acetate --> Acetatex	nd	69.9	fixed
r82	CO2in --> CO2ex	nd	162.2	free
r83	SubsCO2 + CO2in --> CO2in +CO2out	A + B --> A + B	42.6	free
r84	PEP --> PEPB	ABC --> ABC	1.7	free
r85	PEP --> PEPC	ABC --> ABC	1	free
r86	Pyr --> PyrB	ABC --> ABC	6.2	free

## Sheet: S1C
Supplementary data S1 Literature reported 13C-Metabolic flux analysis data
C: Batch culture, pgiD
Toya, Y., Ishii, N., Nakahigashi, K., Hirasawa, T., Soga, T., Tomita, M. and Shimizu, K., 13C-metabolic flux analysis for batch culture of Escherichia coli and its pyk and pgi gene knockout mutants based on mass isotopomer distribution of intracellular metabolites, Biotechnology progress, 2010, 26, 975-992
ID	Stoichiometry	Atom mapping	Flux value	Type
r1	Glc --> G6P	ABCDEF --> ABCDEF	100	fixed
r4	F6P --> FBP	ABCDEF --> ABCDEF	54	free
r5	FBP --> DHAP + GAP	ABCDEF --> CBA + DEF	72.0328	free
r6	DHAP + GAP --> FBP	CBA + DEF --> ABCDEF	18.0328	free
r7	DHAP --> GAP	ABC --> ABC	92.2716	free
r8	GAP --> DHAP	ABC --> ABC	38.2716	free
r9	GAP --> PGA	ABC --> ABC	139	free
r10	PGA --> GAP	ABC --> ABC	0	free
r11	PGA --> PEP	ABC --> ABC	170.134	free
r12	PEP --> PGA	ABC --> ABC	44.1341	free
r13	PEP --> Pyr	ABC --> ABC	108	free
r14	Pyr --> AcCOA + CO2in	ABC --> BC + A	103	free
r15	AcCOA + Oxa --> IsoCit	AB + CDEF --> FEDBAC	41	free
r16	IsoCit --> aKG + CO2in	ABCDEF --> ABCDE + F	13	free
r17	aKG --> Suc + CO2in	ABCDE --> BCDE + A	3	free
r18	Suc --> Fum	ABCD --> ABCD	31	free
r19	Fum --> Suc	ABCD --> ABCD	0	free
r20	Fum --> Mal	ABCD --> ABCD	31	free
r21	Mal --> Fum	ABCD --> ABCD	0	free
r22	Mal --> Oxa	ABCD --> ABCD	59.6667	free
r23	Oxa --> Mal	ABCD --> ABCD	16.6667	free
r24	IsoCit + AcCOA --> Mal + Suc	ABCDEF + GH --> ABHG + FCDE	28	free
r25	PEP + CO2in --> Oxa	ABC + D --> ABCD	14.9901	free
r26	Oxa --> PEP + CO2in	ABCD --> ABC + D	0.990099	free
r27	Mal --> Pyr + CO2in	ABCD --> ABC + D	16	free
r28	G6P --> 6PG	ABCDEF --> ABCDEF	98	free
r29	6PG --> Ru5P + CO2in	ABCDEF --> BCDEF + A	93	free
r30	Ru5P --> R5P	ABCDE --> ABCDE	87.7487	free
r31	R5P --> Ru5P	ABCDE --> ABCDE	49.7487	free
r32	Ru5P --> Xu5P	ABCDE --> ABCDE	104.749	free
r33	Xu5P --> Ru5P	ABCDE --> ABCDE	49.7487	free
r34	R5P + Xu5P --> S7P + GAP	ABCDE + FGHIJ --> FGABCDE + HIJ	61.8859	free
r35	GAP + S7P --> Xu5P + R5P	HIJ + FGABCDE --> FGHIJ + ABCDE	32.8859	free
r36	GAP + S7P --> F6P + E4P	ABC + DEFGHIJ --> DEFABC + GHIJ	32.8462	free
r37	E4P + F6P --> S7P + GAP	GHIJ + DEFABC --> DEFGHIJ + ABC	3.84615	free
r38	E4P + Xu5P --> F6P + GAP	ABCD + EFGHI --> EFABCD + GHI	29.8462	free
r39	GAP + F6P --> Xu5P + E4P	GHI + EFABCD --> EFGHI + ABCD	3.84615	free
r40	6PG --> Pyr + GAP	ABCDEF --> ABC + DEF	5	free
r41	PGA --> preSer	ABC --> ABC	7	free
r42	preSer --> preGly + THFin	ABC --> AB + C	14.9982	free
r43	preGly + THFin --> preSer	AB + C --> ABC	9.64	free
r44	G6P --> G6Pex	nd	2	fixed
r45	F6P --> F6Pex	nd	1	fixed
r46	DHAP --> DHAPex	nd	0	fixed
r47	preSer --> preSerex	nd	1.64185	fixed
r48	preGly --> preGlyex	nd	5.35815	fixed
r49	PEP --> PEPex	nd	4	fixed
r50	Pyr --> PyrBex	nd	26	fixed
r51	AcCOA --> AcCOAex	nd	34	fixed
r52	aKG --> aKGex	nd	8	fixed
r53	Oxa --> Oxaex	nd	14	fixed
r54	R5P --> R5Pex	nd	9	fixed
r55	E4P --> E4Pex	nd	3	fixed
r56	Pyr --> Pyrex	nd	0	fixed
r57	Pyr --> Lacex	nd	0	fixed
r58	Pyr --> AcCOA + Forex	ABC --> BC + A	0	fixed
r59	AcCOA --> Acetex	nd	0	fixed
r60	AcCOA --> EtOHex	nd	0	fixed
r61	Suc --> Sucex	nd	0	fixed
r62	Fum --> Fumex	nd	0	fixed
r63	CO2in --> CO2ex	nd	238	free
r64	SubsCO2 --> CO2in	A --> A	40	free
r65	THFin --> THFex	nd	8	free
r66	SubsTHF --> THFin	A --> A	1	free

## Sheet: S1D
Supplementary data S1 Literature reported 13C-Metabolic flux analysis data
D: Batch culture, pykD
Toya, Y., Ishii, N., Nakahigashi, K., Hirasawa, T., Soga, T., Tomita, M. and Shimizu, K., 13C-metabolic flux analysis for batch culture of Escherichia coli and its pyk and pgi gene knockout mutants based on mass isotopomer distribution of intracellular metabolites, Biotechnology progress, 2010, 26, 975-992
ID	Stoichiometry	Atom mapping	Flux value	Type
r1	Glc --> G6P	ABCDEF --> ABCDEF	100	fixed
r2	G6P --> F6P	ABCDEF --> ABCDEF	84.2716	free
r3	F6P --> G6P	ABCDEF --> ABCDEF	38.2716	free
r4	F6P --> FBP	ABCDEF --> ABCDEF	75	free
r5	FBP --> DHAP + GAP	ABCDEF --> CBA + DEF	107.886	free
r6	DHAP + GAP --> FBP	CBA + DEF --> ABCDEF	32.8859	free
r7	DHAP --> GAP	ABC --> ABC	122.368	free
r8	GAP --> DHAP	ABC --> ABC	47.3684	free
r9	GAP --> PGA	ABC --> ABC	163	free
r10	PGA --> GAP	ABC --> ABC	0	free
r11	PGA --> PEP	ABC --> ABC	170.667	free
r12	PEP --> PGA	ABC --> ABC	16.6667	free
r13	PEP --> Pyr	ABC --> ABC	100	free
r14	Pyr --> AcCOA + CO2in	ABC --> BC + A	110	free
r15	AcCOA + Oxa --> IsoCit	AB + CDEF --> FEDBAC	54	free
r16	IsoCit --> aKG + CO2in	ABCDEF --> ABCDE + F	54	free
r17	aKG --> Suc + CO2in	ABCDE --> BCDE + A	46	free
r18	Suc --> Fum	ABCD --> ABCD	46	free
r19	Fum --> Suc	ABCD --> ABCD	0	free
r20	Fum --> Mal	ABCD --> ABCD	46	free
r21	Mal --> Fum	ABCD --> ABCD	0	free
r22	Mal --> Oxa	ABCD --> ABCD	65.7487	free
r23	Oxa --> Mal	ABCD --> ABCD	49.7487	free
r25	PEP + CO2in --> Oxa	ABC + D --> ABCD	81.9728	free
r26	Oxa --> PEP + CO2in	ABCD --> ABC + D	31.9728	free
r27	Mal --> Pyr + CO2in	ABCD --> ABC + D	30	free
r28	G6P --> 6PG	ABCDEF --> ABCDEF	52	free
r29	6PG --> Ru5P + CO2in	ABCDEF --> BCDEF + A	52	free
r30	Ru5P --> R5P	ABCDE --> ABCDE	66.5028	free
r31	R5P --> Ru5P	ABCDE --> ABCDE	43.5028	free
r32	Ru5P --> Xu5P	ABCDE --> ABCDE	79.7487	free
r33	Xu5P --> Ru5P	ABCDE --> ABCDE	49.7487	free
r34	R5P + Xu5P --> S7P + GAP	ABCDE + FGHIJ --> FGABCDE + HIJ	57.1765	free
r35	GAP + S7P --> Xu5P + R5P	HIJ + FGABCDE --> FGHIJ + ABCDE	41.1765	free
r36	GAP + S7P --> F6P + E4P	ABC + DEFGHIJ --> DEFABC + GHIJ	23.4074	free
r37	E4P + F6P --> S7P + GAP	GHIJ + DEFABC --> DEFGHIJ + ABC	7.40741	free
r38	E4P + Xu5P --> F6P + GAP	ABCD + EFGHI --> EFABCD + GHI	13	free
r39	GAP + F6P --> Xu5P + E4P	GHI + EFABCD --> EFGHI + ABCD	0	free
r41	PGA --> preSer	ABC --> ABC	10	free
r42	preSer --> preGly + THFin	ABC --> AB + C	17.2945	free
r43	preGly + THFin --> preSer	AB + C --> ABC	9.64	free
r44	G6P --> G6Pex	nd	2	fixed
r45	F6P --> F6Pex	nd	0	fixed
r46	DHAP --> DHAPex	nd	0	fixed
r47	preSer --> preSerex	nd	2.3455	fixed
r48	preGly --> preGlyex	nd	7.6545	fixed
r49	PEP --> PEPex	nd	4	fixed
r50	Pyr --> PyrBex	nd	20	fixed
r51	AcCOA --> AcCOAex	nd	26	fixed
r52	aKG --> aKGex	nd	8	fixed
r53	Oxa --> Oxaex	nd	12	fixed
r54	R5P --> R5Pex	nd	7	fixed
r55	E4P --> E4Pex	nd	3	fixed
r56	Pyr --> Pyrex	nd	0	fixed
r57	Pyr --> Lacex	nd	0	fixed
r58	Pyr --> AcCOA + Forex	ABC --> BC + A	0	fixed
r59	AcCOA --> Acetex	nd	30	fixed
r60	AcCOA --> EtOHex	nd	0	fixed
r61	Suc --> Sucex	nd	0	fixed
r62	Fum --> Fumex	nd	0	fixed
r63	CO2in --> CO2ex	nd	352	free
r64	SubsCO2 --> CO2in	A --> A	40	free
r65	THFin --> THFex	nd	11	free
r66	SubsTHF --> THFin	A --> A	1	free

## Sheet: S1E
Supplementary data S1 Literature reported 13C-Metabolic flux analysis data
E: Batch culture, BW25113
Toya, Y., Ishii, N., Hirasawa, T., Naba, M., Hirai, K., Sugawara, K., Igarashi, S., Shimizu, K., Tomita, M. and Soga, T., Direct measurement of isotopomer of intracellular metabolites using capillary electrophoresis time-of-flight mass spectrometry for efficient metabolic flux analysis, Journal of Chromatography A, 2007, 1159, 134-141
ID	Stoichiometry	Atom mapping	Flux value	Type
r1	Glc --> G6P	ABCDEF --> ABCDEF	100	fixed
r2	G6P --> F6P	ABCDEF --> ABCDEF	110.1	free
r3	F6P --> G6P	ABCDEF --> ABCDEF	48.5	free
r4	F6P --> FBP	ABCDEF --> ABCDEF	80.1	free
r5	FBP --> DHAP + GAP	ABCDEF --> CBA + DEF	80.1	free
r6	DHAP + GAP --> FBP	CBA + DEF --> ABCDEF	0	free
r7	DHAP --> GAP	ABC --> ABC	79	free
r8	GAP --> DHAP	ABC --> ABC	0	free
r9	GAP --> PGA	ABC --> ABC	167.2	free
r10	PGA --> GAP	ABC --> ABC	0	free
r11	PGA --> PEP	ABC --> ABC	197.4	free
r12	PEP --> PGA	ABC --> ABC	40.1	free
r13	PEP --> Pyr	ABC --> ABC	152.5	free
r14	Pyr --> AcCOA + CO2in	ABC --> BC + A	138.1	free
r15	AcCOA + Oxa --> IsoCit	AB + CDEF --> FEDBAC	84.3	free
r16	IsoCit --> aKG + CO2in	ABCDEF --> ABCDE + F	58	free
r17	aKG --> Suc + CO2in	ABCDE --> BCDE + A	49.9	free
r18	Suc --> Fum	ABCD --> ABCD	76.2	free
r19	Fum --> Suc	ABCD --> ABCD	0	free
r20	Fum --> Mal	ABCD --> ABCD	76.2	free
r21	Mal --> Fum	ABCD --> ABCD	0	free
r22	Mal --> Oxa	ABCD --> ABCD	96.5	free
r23	Oxa --> Mal	ABCD --> ABCD	0	free
r24	IsoCit + AcCOA --> Mal + Suc	ABCDEF + GH --> ABHG + FCDE	26.3	free
r25	PEP + CO2in --> Oxa	ABC + D --> ABCD	39.8	free
r26	Oxa --> PEP + CO2in	ABCD --> ABC + D	38.7	free
r27	Mal --> Pyr + CO2in	ABCD --> ABC + D	6.1	free
r28	G6P --> 6PG	ABCDEF --> ABCDEF	36.8	free
r29	6PG --> Ru5P + CO2in	ABCDEF --> BCDEF + A	36.8	free
r30	Ru5P --> R5P	ABCDE --> ABCDE	17.7	free
r31	R5P --> Ru5P	ABCDE --> ABCDE	0	free
r32	Ru5P --> Xu5P	ABCDE --> ABCDE	19.1	free
r33	Xu5P --> Ru5P	ABCDE --> ABCDE	0	free
r34	R5P + Xu5P --> S7P + GAP	ABCDE + FGHIJ --> FGABCDE + HIJ	32.9	free
r35	GAP + S7P --> Xu5P + R5P	HIJ + FGABCDE --> FGHIJ + ABCDE	21.9	free
r36	GAP + S7P --> F6P + E4P	ABC + DEFGHIJ --> DEFABC + GHIJ	58.9	free
r37	E4P + F6P --> S7P + GAP	GHIJ + DEFABC --> DEFGHIJ + ABC	47.9	free
r38	E4P + Xu5P --> F6P + GAP	ABCD + EFGHI --> EFABCD + GHI	25.5	free
r39	GAP + F6P --> Xu5P + E4P	GHI + EFABCD --> EFGHI + ABCD	17.4	free
r41	PGA --> preSer	ABC --> ABC	9.9	free
r42	preSer --> preGly + THFin	ABC --> AB + C	17.22	free
r43	preGly + THFin --> preSer	AB + C --> ABC	9.64	free
r44	G6P --> G6Pex	nd	1.6	fixed
r45	F6P --> F6Pex	nd	0.6	fixed
r46	DHAP --> DHAPex	nd	1.1	fixed
r47	preSer --> preSerex	nd	2.32	fixed
r48	preGly --> preGlyex	nd	7.58	fixed
r49	PEP --> PEPex	nd	3.7	fixed
r50	Pyr --> PyrBex	nd	20.5	fixed
r51	AcCOA --> AcCOAex	nd	27.5	fixed
r52	aKG --> aKGex	nd	8.1	fixed
r53	Oxa --> Oxaex	nd	13.3	fixed
r54	R5P --> R5Pex	nd	6.7	fixed
r55	E4P --> E4Pex	nd	2.9	fixed
r56	Pyr --> Pyrex	nd	0	fixed
r57	Pyr --> Lacex	nd	0	fixed
r58	Pyr --> AcCOA + Forex	ABC --> BC + A	0	fixed
r59	AcCOA --> Acetex	nd	0	fixed
r60	AcCOA --> EtOHex	nd	0	fixed
r61	Suc --> Sucex	nd	0	fixed
r62	Fum --> Fumex	nd	0	fixed
r63	CO2in --> CO2ex	nd	327.8	free
r64	SubsCO2 --> CO2in	A --> A	40	free
r65	THFin --> THFex	nd	7.58	free
r66	SubsTHF --> THFin	A --> A	1e-05	free

## Sheet: S2
Supplementary data S2 Sum of precision scores, Ssum
(a) Mixtures of non-lableled, [1-13C], and [U-13C]glucose							(a) All possible isotopomers of [13C]glucose
Carbon sources	A: Continuous culture, MG1655	B: Batch culture, MG1655	C: Batch culture, pgiD	D: Batch culture, pykD	E: Batch culture, BW25113		Carbon sources	A: Continuous culture, MG1655	B: Batch culture, MG1655	C: Batch culture, pgiD	D: Batch culture, pykD	E: Batch culture, BW25113
[0:0:10]	14.0234	18.8419	15.6926	15.4597	15.599		12C	17.3377	17.556	15.1794	15.5693	16.1759
[0:1:9]	19.3005	19.5229	15.6581	19.2334	19.3542		[6]Glc	20.4627	21.993	23.2893	19.9267	20.6587
[0:2:8]	20.0352	21.1152	19.5839	20.4844	20.2323		[5]Glc	20.0413	20.629	23.454	20.0348	19.7613
[0:3:7]	22.6683	20.2938	16.0722	20.1946	20.8747		[5,6]Glc	22.9014	21.5362	23.6283	20.6796	20.5635
[0:4:6]	22.8153	21.2707	23.4682	20.3616	21.1318		[4]Glc	19.5747	20.256	19.6371	20.1077	17.9126
[0:5:5]	22.999	22.1502	23.5916	20.652	21.0745		[4,6]Glc	20.6535	22.1595	23.4639	20.1125	20.498
[0:6:4]	22.5017	22.3388	23.4304	20.6616	21.0384		[4,5]Glc	21.2589	21.9388	22.6714	20.8274	20.615
[0:7:3]	23.0318	22.5486	23.359	20.6844	21.6588		[4,5,6]Glc	20.698	22.1832	23.9758	20.506	20.5152
[0:8:2]	23.2431	22.7457	22.9737	21.2073	21.4007		[3]Glc	20.8623	21.5774	23.607	20.9571	20.756
[0:9:1]	22.5667	21.571	23.2451	20.3655	21.0637		[3,6]Glc	21.6262	22.2552	15.4201	21.1663	22.1086
[0:10:0]	22.4785	21.1441	17.1604	19.3164	20.9303		[3,5]Glc	22.2703	22.7889	23.1859	20.898	22.033
[1:0:9]	17.7087	18.3556	17.6895	17.1527	16.1425		[3,5,6]Glc	23.133	23.4598	16.3699	21.5159	22.052
[1:1:8]	20.5176	19.742	23.006	19.2956	19.6494		[3,4]Glc	22.712	19.9938	23.3142	21.3116	22.1204
[1:2:7]	21.3705	20.1077	22.8542	19.6283	20.2859		[3,4,6]Glc	22.4148	22.278	23.2838	21.348	21.5895
[1:3:6]	20.9449	20.6115	23.215	20.5455	21.1931		[3,4,5]Glc	22.5626	24.279	23.4515	21.3825	21.995
[1:4:5]	21.7231	21.8613	23.0685	20.1857	21.6107		[3,4,5,6]Glc	22.8579	23.2351	16.1668	21.5525	22.2027
[1:5:4]	22.0307	22.5815	23.445	20.5361	21.5668		[2]Glc	21.0986	16.2989	23.2331	21.1326	21.7246
[1:6:3]	22.8466	22.1382	23.4256	19.9263	21.1577		[2,6]Glc	21.7218	22.3337	22.7269	20.8569	22.0996
[1:7:2]	23.1795	22.8635	18.0035	20.1772	21.1205		[2.5]Glc	18.9482	16.6099	18.6541	20.5503	21.8456
[1:8:1]	22.6391	22.1984	23.6616	20.9506	21.0013		[2,5,6]Glc	21.9896	23.6238	23.257	21.5305	21.8633
[1:9:0]	22.6984	21.0544	17.1094	19.6405	21.2116		[2,4]Glc	22.2029	22.1429	23.2113	21.0253	22.0378
[2:0:8]	18.9289	18.4349	23.3161	16.8689	19.0194		[2,4,6]Glc	21.8237	23.4369	22.9247	20.4607	21.5754
[2:1:7]	17.2118	17.8034	14.9449	15.5677	15.6098		[2,4,5]Glc	22.7245	21.1603	23.7418	20.5383	22.2159
[2:2:6]	21.231	21.2613	23.3494	20.2841	18.5379		[2,4,5,6]Glc	21.8359	22.5291	23.3799	21.3066	22.0465
[2:3:5]	21.2312	22.1684	23.0288	19.9647	21.3958		[2,3]Glc	22.6401	22.8356	24.1301	21.1757	21.8483
[2:4:4]	21.9483	22.209	23.3969	19.9458	21.5793		[2,3,6]Glc	22.5528	22.8436	23.2482	21.0097	21.7436
[2:5:3]	23.0379	22.2381	23.2193	20.5595	21.1585		[2,3,5]Glc	22.3542	23.1495	23.8259	20.9347	21.8182
[2:6:2]	21.8806	22.5979	23.3212	20.3721	21.5526		[2,3,5,6]Glc	21.804	23.4945	20.6685	21.0708	21.5257
[2:7:1]	21.7996	21.4663	16.0825	19.8047	20.4817		[2,3,4]Glc	22.1774	21.8144	23.713	21.2499	22.0528
[2:8:0]	22.7466	20.9651	17.2077	19.1751	20.8558		[2,3,4,6]Glc	22.7005	23.1089	22.3109	20.8927	21.8432
[3:0:7]	20.3452	18.2862	20.1046	17.5195	18.4237		[2,3,4,5]Glc	22.6647	23.6892	23.8022	20.0581	22.3347
[3:1:6]	21.431	20.2806	23.1727	19.2278	20.2871		[2,3,4,5,6]Glc	21.4793	23.0523	18.0527	19.7751	21.1901
[3:2:5]	20.8054	20.9951	23.5264	20.3221	20.8713		[1]Glc	21.6188	22.5559	17.2331	19.5994	21.3151
[3:3:4]	21.6431	21.525	23.3304	19.7762	21.3291		[1,6]Glc	22.1957	23.8464	23.6093	20.1936	21.4415
[3:4:3]	22.7441	21.7485	23.2514	20.8152	21.2923		[1,5]Glc	22.2673	23.0199	22.5103	21.0056	21.8849
[3:5:2]	21.5961	22.7171	23.5616	19.7551	21.4753		[1,5,6]Glc	22.5664	24.0952	23.6874	21.3206	21.7746
[3:6:1]	21.1508	21.8204	22.7655	19.8623	21.2323		[1,4]Glc	21.2992	22.4921	19.8894	20.7554	21.3273
[3:7:0]	22.6492	20.6414	17.2668	19.4234	21.0779		[1,4,6]Glc	22.4395	21.5518	23.5102	20.648	21.8764
[4:0:6]	19.9337	18.628	17.743	16.9823	18.8971		[1,4,5]Glc	22.6299	23.1538	23.255	21.1588	21.7846
[4:1:5]	20.4965	19.6895	23.2531	19.2587	20.9878		[1,4,5,6]Glc	22.2856	23.342	24.1601	21.3622	21.9955
[4:2:4]	21.543	20.485	23.1038	19.44	21.1585		[1,3]Glc	22.2285	23.285	23.4879	21.3861	21.9003
[4:3:3]	22.3053	21.1325	23.2128	19.9618	20.6753		[1,3,6]Glc	22.4981	21.4767	23.528	20.3161	21.5133
[4:4:2]	21.3821	22.3196	23.2057	19.7993	20.9963		[1,3,5]Glc	22.2547	23.2209	22.9113	20.6359	21.5759
[4:5:1]	21.1004	21.9341	22.9642	20.0514	20.1614		[1,3,5,6]Glc	22.1042	22.7566	22.9713	20.7183	22.0368
[4:6:0]	21.0433	20.1971	17.3008	18.3061	20.7561		[1,3,4]Glc	22.1215	22.6849	23.2377	21.2904	22.1005
[5:0:5]	20.0394	18.5645	20.2696	17.1532	17.3166		[1,3,4,6]Glc	20.1414	20.1321	17.423	20.2591	22.0098
[5:1:4]	20.2227	19.589	22.7925	19.1835	20.0475		[1,3,4,5]Glc	21.9843	22.082	22.0434	21.05	21.9691
[5:2:3]	21.1775	21.0911	23.1431	19.274	21.3221		[1,3,4,5,6]Glc	21.4416	22.2045	16.0633	20.8981	21.4213
[5:3:2]	21.034	22.506	15.5827	19.6518	20.0361		[1,2]Glc	22.6022	23.5573	23.483	21.5987	22.2683
[5:4:1]	20.7244	22.238	22.3961	19.8087	20.951		[1,2,6]Glc	22.8016	23.0868	22.7796	21.3253	21.8857
[5:5:0]	20.4751	16.5331	17.5418	19.7061	18.5289		[1,2,5]Glc	22.5882	22.5197	23.3899	21.2578	21.7988
[6:0:4]	19.4204	18.4027	17.8937	18.8418	17.8522		[1,2,5,6]Glc	22.5849	17.4143	23.1666	21.0054	21.9004
[6:1:3]	20.4154	19.8535	22.9769	18.7546	20.3806		[1,2,4]Glc	23.3584	24.0776	23.3871	21.4283	22.174
[6:2:2]	21.3685	22.1019	22.6631	19.9498	19.98		[1,2,4,6]Glc	22.4853	23.3709	22.6757	20.4815	21.9692
[6:3:1]	20.5726	21.9914	22.8354	19.5978	20.2389		[1,2,4,5]Glc	21.9124	22.7829	22.9523	21.0261	21.9153
[6:4:0]	20.0266	20.6362	16.3673	19.1661	20.5987		[1,2,4,5,6]Glc	21.3641	21.5731	23.3236	20.9172	21.0871
[7:0:3]	19.4207	18.6732	17.8937	17.5168	19.3774		[1,2,3]Glc	20.562	23.5757	23.7921	20.6392	20.5327
[7:1:2]	20.1688	19.181	23.0035	19.2575	19.992		[1,2,3,6]Glc	21.0465	22.953	23.3481	20.0733	20.3831
[7:2:1]	20.7918	20.5831	22.2156	19.2143	19.3348		[1,2,3,5]Glc	20.7171	22.5355	23.5811	20.3016	20.4748
[7:3:0]	18.9307	16.6764	17.0291	19.362	19.5937		[1,2,3,5,6]Glc	18.7839	23.0082	20.0787	19.9193	17.0118
[8:0:2]	19.302	18.4999	18.3998	17.1292	19.4976		[1,2,3,4]Glc	21.9985	23.1498	23.64	20.4584	21.168
[8:1:1]	18.8059	19.3123	15.3856	19.4099	20.1787		[1,2,3,4,6]Glc	19.2601	21.6587	23.2827	19.6768	20.604
[8:2:0]	19.005	19.2788	17.0675	19.0653	18.6741		[1,2,3,4,5]Glc	20.3575	21.4848	23.5215	20.0825	20.8836
[9:0:1]	18.7778	18.7107	18.6337	17.5142	16.3128		[U]Glc	18.0153	19.7203	15.6811	15.4335	15.7319
[9:1:0]	17.6864	17.9245	16.9664	18.4076	17.9345
[10:0:0]	14.744	17.2798	17.2276	16.1661	16.8846

## Sheet: S3
Supplementary data S3 Precision score Si
A: Continuous culture, MG1655																											B: Batch culture, MG1655
	Reactions																											Reactions
Carbon sources	PGI	PFK	FBA	TPI	PGK	ENO	PYK	PDH	CS	IDH	AKGDH	SDH	FUM	MDH	ZWF	GND	RPE	RPI	TKL1	TKL2	TAL	MAE	PEPC	ICA	ED		Carbon sources	PGI	PFK	FBA	TPI	PGK	ENO	PYK	PDH	CS	IDH	AKGDH	SDH	FUM	MDH	ZWF	GND	RPE	RPI	TKL1	TKL2	TKL3	TAL1
[0:0:10]	0.513417	0.513417	0.513417	0.71653	0.716531	0.716531	0.513417	0.594227	0.592159	0.592159	0.547856	0.548533	0.548533	0.513417	0.602349	0.51507	0.532365	0.513417	0.513417	0.513417	0.513417	0.561676	0.513903	0.513417	0.590792		[0:0:10]	0.815981	0.698483	0.936238	0.936345	0.966629	0.962562	0.90782	0.916169	0.761026	0.763222	0.653046	0.731861	0.744194	0.615911	0.655957	0.654254	0.69203	0.54695	0.546974	0.524069	0.565308	0.565421
[0:1:9]	0.903039	0.942122	0.942124	0.941612	0.971765	0.970284	0.896621	0.928265	0.957641	0.843855	0.826226	0.953925	0.953925	0.810903	0.67724	0.534471	0.687582	0.513417	0.513417	0.513417	0.513417	0.699474	0.630425	0.660162	0.515133		[0:1:9]	0.85414	0.918567	0.940461	0.940465	0.965014	0.961691	0.941665	0.95983	0.844265	0.843314	0.756261	0.793742	0.813855	0.78654	0.59911	0.513417	0.664378	0.513417	0.513417	0.513417	0.513417	0.513417
[0:2:8]	0.932275	0.95113	0.951151	0.950711	0.976247	0.975004	0.927213	0.945372	0.964011	0.857395	0.840891	0.961154	0.961174	0.858667	0.768379	0.556801	0.729304	0.513417	0.526118	0.513417	0.513417	0.805102	0.743129	0.791942	0.521785		[0:2:8]	0.916138	0.958284	0.958142	0.958122	0.979768	0.978658	0.964401	0.975596	0.884128	0.884714	0.789226	0.833763	0.855033	0.78433	0.775601	0.693648	0.80373	0.58434	0.584538	0.601241	0.645715	0.645539
[0:3:7]	0.971209	0.98092	0.981276	0.980745	0.991663	0.990321	0.952416	0.968106	0.988057	0.914134	0.902783	0.986991	0.98699	0.887935	0.916232	0.872972	0.919593	0.820272	0.851383	0.774714	0.851404	0.877455	0.833407	0.847109	0.620236		[0:3:7]	0.910865	0.953905	0.9539	0.953905	0.977914	0.976514	0.959965	0.969865	0.853757	0.853786	0.730769	0.793734	0.818756	0.766152	0.756164	0.634659	0.767041	0.513417	0.513417	0.513417	0.577943	0.577726
[0:4:6]	0.968585	0.983835	0.984061	0.983569	0.99205	0.991412	0.957671	0.966865	0.989108	0.90667	0.894055	0.988151	0.988159	0.89947	0.904616	0.87549	0.923129	0.828171	0.85243	0.766832	0.8528	0.891398	0.8496	0.842543	0.734606		[0:4:6]	0.936154	0.967572	0.9676	0.967601	0.984531	0.983545	0.967475	0.978398	0.888569	0.888751	0.804281	0.840051	0.860638	0.790261	0.810443	0.718514	0.831174	0.588811	0.58885	0.529815	0.65675	0.665713
[0:5:5]	0.978879	0.987617	0.987674	0.987515	0.994008	0.993689	0.960261	0.969763	0.990361	0.917849	0.907025	0.989497	0.989497	0.906335	0.935332	0.903174	0.937747	0.866197	0.887801	0.834331	0.88773	0.885803	0.85608	0.842274	0.602512		[0:5:5]	0.936989	0.97294	0.97291	0.972875	0.987186	0.986333	0.96908	0.979425	0.882034	0.882193	0.781908	0.826964	0.85064	0.792321	0.832832	0.797416	0.871673	0.720933	0.721121	0.745982	0.758376	0.765017
[0:6:4]	0.958333	0.980588	0.980582	0.980775	0.990565	0.990251	0.965279	0.97063	0.985742	0.919491	0.908054	0.984476	0.984471	0.913242	0.868963	0.849165	0.904264	0.788381	0.82398	0.73483	0.823952	0.873856	0.847793	0.87029	0.603767		[0:6:4]	0.948594	0.976592	0.976597	0.976596	0.988438	0.986935	0.966222	0.977339	0.879975	0.879962	0.795575	0.823893	0.847454	0.771468	0.861976	0.829623	0.894051	0.761485	0.762083	0.701801	0.802801	0.802095
[0:7:3]	0.974848	0.988892	0.988886	0.988795	0.99463	0.994341	0.963835	0.966948	0.990115	0.920787	0.911067	0.989232	0.989242	0.908121	0.924849	0.895456	0.933611	0.853004	0.877878	0.815676	0.87781	0.888009	0.88402	0.775413	0.736358		[0:7:3]	0.951258	0.978477	0.978485	0.978477	0.988947	0.985963	0.955004	0.973171	0.877509	0.877504	0.811822	0.836487	0.857449	0.646836	0.875113	0.846536	0.900121	0.790139	0.790599	0.743088	0.812741	0.823493
[0:8:2]	0.97769	0.990128	0.990125	0.990036	0.9952	0.994951	0.96452	0.969865	0.992482	0.90081	0.885081	0.991838	0.992018	0.914867	0.944381	0.926805	0.951742	0.90014	0.914829	0.87791	0.914806	0.907069	0.852442	0.872569	0.630788		[0:8:2]	0.95758	0.983859	0.983859	0.98365	0.989929	0.985968	0.954822	0.961816	0.830063	0.830225	0.763168	0.769928	0.79378	0.719506	0.898422	0.896319	0.927866	0.861443	0.865708	0.839365	0.885001	0.881366
[0:9:1]	0.968746	0.986842	0.985023	0.984998	0.993628	0.992395	0.964298	0.959611	0.987328	0.887315	0.872416	0.985646	0.985644	0.913143	0.869702	0.845509	0.904402	0.775755	0.840635	0.705409	0.817055	0.878994	0.858594	0.808905	0.794676		[0:9:1]	0.943475	0.97463	0.974803	0.974613	0.980141	0.97003	0.898635	0.910431	0.755614	0.755758	0.714476	0.716811	0.708142	0.513417	0.859107	0.850979	0.879825	0.8084	0.806468	0.7695	0.834892	0.833503
[0:10:0]	0.976721	0.988048	0.988044	0.987942	0.994211	0.993914	0.953803	0.970797	0.990984	0.923135	0.913733	0.990907	0.990905	0.869507	0.880675	0.867377	0.926488	0.787874	0.837242	0.704665	0.837249	0.869509	0.863806	0.84784	0.523142		[0:10:0]	0.941281	0.958362	0.964255	0.961406	0.971979	0.967023	0.889082	0.889717	0.751781	0.752978	0.609087	0.69977	0.705972	0.513417	0.851878	0.839045	0.823514	0.800945	0.797682	0.794713	0.821313	0.827512
[1:0:9]	0.523872	0.848607	0.848621	0.846659	0.926607	0.922448	0.89	0.872676	0.826284	0.710228	0.668214	0.811281	0.810891	0.759646	0.513417	0.517006	0.550467	0.513417	0.513417	0.513417	0.513417	0.801479	0.662406	0.830794	0.513417		[1:0:9]	0.795621	0.692076	0.92745	0.926412	0.959466	0.957365	0.924087	0.967802	0.677217	0.670389	0.622149	0.648919	0.710279	0.637348	0.573679	0.567417	0.696759	0.521499	0.521652	0.543795	0.513417	0.546988
[1:1:8]	0.90941	0.945177	0.945025	0.944562	0.972561	0.97107	0.949725	0.947962	0.965563	0.896747	0.887162	0.962796	0.962768	0.861103	0.513417	0.513417	0.716531	0.716529	0.71653	0.71653	0.716527	0.830459	0.835308	0.605729	0.51501		[1:1:8]	0.86049	0.909495	0.945059	0.945039	0.967801	0.965883	0.941083	0.969685	0.851741	0.8513	0.74658	0.785737	0.817082	0.784308	0.631012	0.554219	0.70927	0.513417	0.513417	0.513417	0.513417	0.520961
[1:2:7]	0.941112	0.973776	0.974267	0.974048	0.98721	0.986548	0.95711	0.966204	0.9754	0.922474	0.912613	0.973123	0.973215	0.889423	0.75303	0.726524	0.827906	0.614678	0.680749	0.563521	0.679114	0.891874	0.864559	0.848653	0.513417		[1:2:7]	0.897128	0.941098	0.956238	0.940633	0.971235	0.96814	0.952544	0.97897	0.8763	0.87622	0.791198	0.817257	0.842192	0.809279	0.688422	0.540101	0.721834	0.513417	0.513417	0.513417	0.513417	0.513417
[1:3:6]	0.938933	0.968418	0.96842	0.969426	0.984589	0.984576	0.943746	0.962005	0.971736	0.906799	0.894395	0.969273	0.96934	0.88347	0.772306	0.684038	0.801329	0.551057	0.627278	0.513417	0.627261	0.865615	0.82851	0.83934	0.519588		[1:3:6]	0.915292	0.955494	0.955396	0.955405	0.978851	0.977885	0.965263	0.973874	0.860364	0.860687	0.750643	0.797505	0.823928	0.781645	0.769865	0.673658	0.792917	0.55151	0.551243	0.538367	0.622091	0.622006
[1:4:5]	0.948018	0.973491	0.97344	0.973259	0.987143	0.986468	0.960659	0.967756	0.979924	0.916841	0.906177	0.978167	0.978165	0.909077	0.831416	0.75994	0.853701	0.6474	0.714713	0.599578	0.714721	0.855638	0.824896	0.84992	0.632637		[1:4:5]	0.930512	0.968634	0.968601	0.968631	0.985242	0.98444	0.972952	0.979781	0.881345	0.881506	0.786288	0.823709	0.848375	0.82341	0.814753	0.766876	0.852856	0.677682	0.676313	0.675538	0.729618	0.729361
[1:5:4]	0.95347	0.977047	0.978312	0.976845	0.990041	0.987831	0.961425	0.973095	0.982595	0.918082	0.904636	0.981122	0.981058	0.895848	0.834114	0.80101	0.876528	0.716169	0.764428	0.630391	0.764554	0.901326	0.855361	0.907647	0.517787		[1:5:4]	0.940296	0.975165	0.97519	0.975158	0.988101	0.986731	0.967019	0.978785	0.873965	0.873992	0.767909	0.809789	0.83853	0.763718	0.860637	0.845268	0.89844	0.79335	0.79236	0.80619	0.822405	0.822565
[1:6:3]	0.9677	0.984257	0.984256	0.983405	0.992322	0.991736	0.969637	0.972545	0.989592	0.922315	0.912158	0.988854	0.990465	0.925747	0.896105	0.889495	0.928549	0.843418	0.8659	0.822976	0.871065	0.874274	0.850492	0.853567	0.575803		[1:6:3]	0.945031	0.976205	0.976013	0.975884	0.987902	0.985171	0.961538	0.974268	0.848417	0.848419	0.731925	0.781802	0.809636	0.739038	0.859342	0.833079	0.892692	0.770489	0.770524	0.770666	0.80612	0.806627
[1:7:2]	0.983124	0.991786	0.991787	0.991712	0.99601	0.9958	0.964993	0.969673	0.992197	0.9148	0.9036	0.991502	0.991506	0.917083	0.947468	0.91873	0.948445	0.885965	0.905172	0.857024	0.905229	0.879197	0.863375	0.840157	0.633198		[1:7:2]	0.955305	0.982459	0.982466	0.982462	0.989459	0.985763	0.948981	0.964615	0.854737	0.85454	0.799044	0.81053	0.828245	0.5723	0.897522	0.891115	0.923454	0.859282	0.856927	0.826596	0.845014	0.875302
[1:8:1]	0.96139	0.985252	0.986556	0.986431	0.99301	0.99321	0.956246	0.949243	0.987561	0.807396	0.773866	0.987768	0.987373	0.88327	0.906912	0.904168	0.943572	0.88129	0.890683	0.865223	0.908141	0.874349	0.82267	0.8083	0.595221		[1:8:1]	0.952317	0.978511	0.978281	0.978295	0.983983	0.976598	0.92133	0.928985	0.773957	0.768887	0.72346	0.731563	0.758525	0.545656	0.886905	0.884071	0.898753	0.8551	0.855611	0.853399	0.864068	0.871403
[1:9:0]	0.975331	0.986667	0.986462	0.986017	0.993399	0.993068	0.954783	0.967352	0.988945	0.884707	0.865629	0.987485	0.987681	0.894124	0.909559	0.89199	0.929635	0.850064	0.874238	0.81534	0.869028	0.86606	0.830928	0.876729	0.533202		[1:9:0]	0.936258	0.959765	0.958762	0.961026	0.972131	0.967424	0.85938	0.887082	0.750493	0.752355	0.596352	0.713022	0.705055	0.513417	0.83417	0.829367	0.826451	0.827406	0.803369	0.775248	0.812732	0.844763
[2:0:8]	0.651139	0.784022	0.785834	0.782367	0.898525	0.892996	0.823673	0.887173	0.869472	0.790534	0.769193	0.859555	0.859556	0.770671	0.525766	0.513417	0.71653	0.716529	0.716527	0.716529	0.716519	0.79789	0.815968	0.731749	0.536813		[2:0:8]	0.811606	0.691789	0.927344	0.927245	0.959209	0.957393	0.925673	0.972845	0.707961	0.699142	0.666289	0.742572	0.691112	0.644657	0.528497	0.543677	0.714265	0.513417	0.513417	0.513417	0.513417	0.513417
[2:1:7]	0.71653	0.716679	0.716679	0.716532	0.843575	0.836436	0.717557	0.760041	0.735525	0.716531	0.513417	0.717237	0.718433	0.716531	0.513417	0.513417	0.716529	0.716526	0.716529	0.716528	0.716526	0.513417	0.716531	0.717237	0.513417		[2:1:7]	0.791668	0.675999	0.9229	0.922895	0.955516	0.93743	0.664923	0.774594	0.741611	0.743638	0.513417	0.724926	0.730213	0.635868	0.513417	0.513417	0.600131	0.552022	0.552046	0.551251	0.513417	0.513417
[2:2:6]	0.9445	0.964856	0.963187	0.963761	0.982982	0.981597	0.950361	0.976583	0.973008	0.929802	0.919985	0.970497	0.970496	0.912914	0.812081	0.682956	0.804401	0.565562	0.626077	0.513417	0.626032	0.900978	0.869436	0.909892	0.515668		[2:2:6]	0.901496	0.949261	0.949273	0.949353	0.975783	0.974698	0.968204	0.977819	0.874801	0.873957	0.782422	0.812509	0.839999	0.831242	0.757759	0.708769	0.808703	0.611489	0.610549	0.680626	0.667397	0.666445
[2:3:5]	0.945147	0.967603	0.969017	0.967389	0.984669	0.983254	0.954578	0.967239	0.975086	0.901121	0.88716	0.972906	0.972896	0.908362	0.767668	0.723823	0.826708	0.610876	0.676977	0.573085	0.676677	0.858957	0.780914	0.85637	0.522697		[2:3:5]	0.910777	0.963615	0.963672	0.963646	0.982943	0.982275	0.972289	0.980896	0.868524	0.870199	0.746881	0.797521	0.829292	0.808119	0.796217	0.764425	0.843124	0.691423	0.690396	0.663992	0.733782	0.732576
[2:4:4]	0.941748	0.970066	0.969761	0.969485	0.985318	0.984693	0.963594	0.967956	0.980411	0.908348	0.896322	0.97878	0.97868	0.906748	0.826468	0.797592	0.870495	0.720338	0.76708	0.655263	0.765653	0.889071	0.86568	0.861532	0.527262		[2:4:4]	0.924013	0.972157	0.972222	0.972223	0.987003	0.985085	0.969973	0.978832	0.863163	0.863184	0.74224	0.794426	0.823369	0.78114	0.827422	0.815485	0.87833	0.755944	0.755403	0.76745	0.787041	0.789898
[2:5:3]	0.980537	0.988043	0.988084	0.987915	0.994222	0.993893	0.969772	0.973879	0.990078	0.926896	0.917351	0.989209	0.989201	0.92716	0.936746	0.889113	0.931186	0.841081	0.869657	0.796585	0.8695	0.903707	0.89904	0.857258	0.627834		[2:5:3]	0.93698	0.972922	0.972917	0.972906	0.98673	0.983355	0.955916	0.973918	0.857628	0.857649	0.751583	0.800064	0.823806	0.68465	0.855684	0.832165	0.888947	0.779072	0.778646	0.801549	0.794406	0.808496
[2:6:2]	0.961056	0.980736	0.980733	0.980564	0.990534	0.99004	0.958831	0.960533	0.985075	0.90928	0.899251	0.98346	0.983946	0.887239	0.840148	0.812756	0.887259	0.713058	0.774308	0.611919	0.76906	0.882538	0.879165	0.740843	0.518221		[2:6:2]	0.951563	0.980512	0.980376	0.980455	0.988963	0.985856	0.95176	0.96825	0.855763	0.855387	0.784415	0.801961	0.823568	0.624737	0.88752	0.878763	0.91872	0.840197	0.83798	0.813661	0.863731	0.861948
[2:7:1]	0.965705	0.985821	0.98581	0.98567	0.993592	0.99263	0.958044	0.954132	0.988427	0.869466	0.853556	0.984357	0.988394	0.87667	0.82352	0.793524	0.882375	0.702266	0.772943	0.545939	0.753338	0.88438	0.840556	0.762279	0.656186		[2:7:1]	0.942167	0.977221	0.976445	0.976244	0.98271	0.9738	0.905989	0.92414	0.743681	0.7439	0.684054	0.698909	0.728743	0.525169	0.858555	0.852931	0.896942	0.804437	0.80853	0.765924	0.835559	0.834036
[2:8:0]	0.961085	0.984703	0.984959	0.984499	0.992672	0.992103	0.958758	0.968775	0.987002	0.905894	0.893337	0.985572	0.985531	0.904152	0.888848	0.865981	0.916427	0.821843	0.847135	0.776588	0.846965	0.860238	0.808571	0.844658	0.780311		[2:8:0]	0.927513	0.958861	0.961526	0.960158	0.975861	0.967962	0.882367	0.894808	0.761849	0.745375	0.650416	0.72305	0.74147	0.585175	0.808171	0.780271	0.793192	0.778318	0.731091	0.686838	0.785127	0.797518
[3:0:7]	0.812346	0.910712	0.91109	0.909986	0.954603	0.952051	0.915585	0.939386	0.933503	0.871147	0.856469	0.928249	0.928238	0.863621	0.513417	0.513417	0.716531	0.71653	0.71653	0.716531	0.716528	0.858789	0.834089	0.840357	0.515518		[3:0:7]	0.810201	0.690738	0.925982	0.92605	0.958316	0.955794	0.922048	0.970402	0.697502	0.699981	0.668729	0.695486	0.689431	0.653599	0.521184	0.513417	0.693346	0.513417	0.513417	0.513417	0.513417	0.513417
[3:1:6]	0.917425	0.971071	0.971069	0.970416	0.985524	0.984776	0.9565	0.96557	0.971302	0.917553	0.905115	0.968743	0.968737	0.900626	0.743654	0.74338	0.827227	0.660953	0.708054	0.596922	0.709337	0.888362	0.812462	0.872852	0.513417		[3:1:6]	0.865456	0.921836	0.938254	0.938375	0.964836	0.961762	0.94933	0.973107	0.856567	0.861201	0.809148	0.812051	0.825592	0.872549	0.62888	0.576635	0.732763	0.513417	0.513417	0.606947	0.520073	0.518886
[3:2:5]	0.94505	0.973378	0.973109	0.972878	0.986511	0.985821	0.950454	0.967826	0.974614	0.927682	0.918919	0.972433	0.972434	0.879068	0.70566	0.64204	0.794054	0.513417	0.564018	0.513417	0.562865	0.885853	0.857247	0.853199	0.513417		[3:2:5]	0.883643	0.940686	0.947631	0.947667	0.971577	0.970113	0.959559	0.970738	0.843329	0.843974	0.745773	0.773343	0.8037	0.765944	0.749469	0.708083	0.797381	0.628637	0.628881	0.708422	0.674185	0.673018
[3:3:4]	0.944245	0.967691	0.968935	0.969013	0.984645	0.98457	0.951891	0.967983	0.976079	0.909957	0.897774	0.973934	0.973943	0.905909	0.852209	0.770631	0.849214	0.69099	0.736634	0.625172	0.736653	0.852702	0.783918	0.844829	0.523533		[3:3:4]	0.929707	0.963577	0.963438	0.963474	0.982805	0.98207	0.971392	0.979006	0.880536	0.885317	0.793763	0.835863	0.856718	0.823793	0.809	0.749941	0.84215	0.651683	0.65177	0.577946	0.709003	0.709141
[3:4:3]	0.973806	0.985422	0.985424	0.985289	0.992946	0.992571	0.962282	0.974808	0.987897	0.940662	0.933751	0.986811	0.986819	0.913615	0.919651	0.872505	0.919195	0.820975	0.851231	0.775505	0.85121	0.862542	0.851359	0.835868	0.582002		[3:4:3]	0.931751	0.9677	0.967761	0.96784	0.984536	0.981583	0.954442	0.973493	0.87343	0.873434	0.792005	0.822006	0.842948	0.669546	0.830834	0.777553	0.856982	0.697916	0.697367	0.71461	0.735916	0.743661
[3:5:2]	0.943741	0.975115	0.974977	0.974869	0.98791	0.988744	0.959201	0.96565	0.977646	0.908255	0.896847	0.975818	0.975639	0.896141	0.818917	0.748753	0.843102	0.643412	0.704596	0.563521	0.704549	0.869546	0.852708	0.82131	0.625178		[3:5:2]	0.945565	0.982593	0.982694	0.982592	0.990919	0.988224	0.956379	0.969141	0.859761	0.85942	0.787018	0.809814	0.829392	0.737556	0.877469	0.880941	0.92176	0.838851	0.838823	0.806371	0.860668	0.86053
[3:6:1]	0.942867	0.977082	0.976993	0.976839	0.988746	0.987789	0.945362	0.953471	0.980033	0.860628	0.842877	0.97829	0.975319	0.87274	0.784418	0.751204	0.846346	0.585518	0.700659	0.537821	0.700751	0.837039	0.814606	0.778495	0.55491		[3:6:1]	0.946501	0.977233	0.976936	0.977824	0.984796	0.978791	0.923103	0.943357	0.780844	0.780848	0.698012	0.723273	0.745347	0.580297	0.869542	0.85932	0.901985	0.819426	0.814447	0.777937	0.840458	0.841481
[3:7:0]	0.964778	0.982221	0.98225	0.982073	0.991517	0.991089	0.957737	0.966818	0.986771	0.844193	0.810539	0.985616	0.985565	0.906075	0.902733	0.88571	0.923915	0.848296	0.870794	0.81333	0.869325	0.858883	0.735896	0.886392	0.716704		[3:7:0]	0.92072	0.95799	0.963621	0.93765	0.976429	0.965897	0.856255	0.873506	0.772825	0.734135	0.586612	0.699189	0.718038	0.571314	0.810248	0.763478	0.76809	0.726803	0.752302	0.702081	0.848659	0.799231
[4:0:6]	0.758589	0.887043	0.887753	0.887212	0.942521	0.939632	0.894129	0.911694	0.911116	0.864039	0.850008	0.904202	0.90418	0.818859	0.513417	0.513417	0.716531	0.71653	0.716528	0.71653	0.716528	0.834861	0.834113	0.779221	0.515061		[4:0:6]	0.807799	0.692146	0.926353	0.926251	0.959106	0.956971	0.920744	0.978097	0.696959	0.697049	0.658031	0.686199	0.696143	0.674116	0.519298	0.574798	0.733733	0.513417	0.513417	0.676286	0.513417	0.544383
[4:1:5]	0.927129	0.942971	0.942909	0.942406	0.972354	0.970551	0.931106	0.970455	0.960753	0.920445	0.909007	0.957351	0.957398	0.919354	0.75012	0.581237	0.731914	0.513417	0.544688	0.513417	0.531781	0.864795	0.797499	0.927583	0.515827		[4:1:5]	0.850418	0.898114	0.937398	0.937486	0.964234	0.961131	0.928697	0.966932	0.836339	0.851523	0.741683	0.798454	0.80414	0.746316	0.596497	0.537796	0.709144	0.513417	0.513417	0.513417	0.513417	0.513417
[4:2:4]	0.943356	0.97203	0.972124	0.972617	0.986077	0.985364	0.964003	0.974777	0.974757	0.923676	0.912788	0.972553	0.972555	0.91901	0.760851	0.704843	0.818585	0.596308	0.651266	0.552071	0.651119	0.891512	0.843907	0.910327	0.716529		[4:2:4]	0.904239	0.941753	0.948015	0.94807	0.971958	0.970163	0.951903	0.972472	0.863799	0.864213	0.781799	0.808827	0.83132	0.706902	0.743711	0.665482	0.783969	0.544583	0.544758	0.520502	0.61455	0.613662
[4:3:3]	0.954688	0.977374	0.977625	0.977113	0.989432	0.988876	0.955232	0.971668	0.984402	0.899939	0.885703	0.983003	0.983004	0.89614	0.86341	0.843473	0.898211	0.784383	0.81726	0.731714	0.817238	0.89735	0.850807	0.859968	0.517333		[4:3:3]	0.913317	0.954323	0.954267	0.954259	0.977745	0.975171	0.960009	0.971248	0.852559	0.854563	0.762747	0.786651	0.814692	0.748022	0.792725	0.726899	0.817919	0.639284	0.638451	0.617969	0.689433	0.687685
[4:4:2]	0.945959	0.975586	0.975578	0.975631	0.988109	0.98749	0.960074	0.965846	0.978234	0.90396	0.889912	0.976334	0.97633	0.915048	0.795546	0.742882	0.842216	0.626114	0.695219	0.519228	0.695158	0.874328	0.843502	0.815432	0.518432		[4:4:2]	0.942265	0.974025	0.973797	0.973796	0.986544	0.984297	0.953727	0.970721	0.867799	0.867774	0.796101	0.82038	0.8394	0.692159	0.870283	0.844736	0.89471	0.797889	0.796106	0.704132	0.803737	0.824076
[4:5:1]	0.929497	0.969828	0.969808	0.96989	0.98539	0.984795	0.942145	0.943937	0.971235	0.803255	0.774102	0.968925	0.968658	0.857333	0.835922	0.758431	0.834511	0.684994	0.726516	0.630278	0.726519	0.814344	0.766897	0.765854	0.517323		[4:5:1]	0.941081	0.977232	0.977059	0.97699	0.984132	0.97705	0.922365	0.938377	0.786099	0.785549	0.72725	0.736777	0.755143	0.59474	0.866713	0.858245	0.894203	0.821138	0.84171	0.754893	0.843342	0.855644
[4:6:0]	0.947338	0.977055	0.976825	0.976523	0.988517	0.988047	0.929862	0.984903	0.980109	0.972136	0.96968	0.978841	0.978085	0.75055	0.786252	0.740983	0.846378	0.609784	0.690752	0.560003	0.697985	0.81562	0.864495	0.513417	0.519165		[4:6:0]	0.925673	0.956038	0.956392	0.956453	0.97369	0.959749	0.883366	0.880153	0.761975	0.781445	0.680728	0.75449	0.71153	0.585883	0.783084	0.695602	0.782859	0.635469	0.655682	0.649643	0.668826	0.669976
[5:0:5]	0.770622	0.905561	0.905543	0.904838	0.951503	0.948841	0.901437	0.915807	0.906245	0.852203	0.836054	0.898937	0.898956	0.798772	0.513417	0.513417	0.716531	0.71653	0.71653	0.716531	0.716531	0.865529	0.821804	0.829904	0.517402		[5:0:5]	0.812584	0.691759	0.927424	0.927513	0.959634	0.957883	0.92657	0.973754	0.697163	0.698898	0.675447	0.698637	0.67814	0.670318	0.526547	0.570998	0.723797	0.513417	0.513417	0.651476	0.513417	0.523402
[5:1:4]	0.900057	0.938889	0.938963	0.938341	0.970655	0.969066	0.935161	0.957852	0.952688	0.892581	0.878969	0.949294	0.949295	0.886494	0.734865	0.549158	0.694446	0.513417	0.525018	0.513417	0.513417	0.882901	0.869336	0.85359	0.514856		[5:1:4]	0.857668	0.86813	0.943202	0.943234	0.966898	0.964525	0.935872	0.968327	0.839871	0.81032	0.70933	0.730529	0.759394	0.788387	0.626175	0.537263	0.689427	0.513417	0.513417	0.513417	0.513417	0.513417
[5:2:3]	0.930404	0.968578	0.968838	0.968705	0.984532	0.983571	0.961704	0.966267	0.97219	0.922749	0.913414	0.96976	0.969792	0.902498	0.729944	0.704649	0.811372	0.588165	0.65541	0.524853	0.65578	0.901025	0.873067	0.836795	0.513417		[5:2:3]	0.896353	0.947812	0.949331	0.949435	0.974999	0.973371	0.963377	0.971111	0.855917	0.856103	0.757829	0.792695	0.818591	0.73006	0.76927	0.720733	0.806531	0.641099	0.642695	0.676047	0.688087	0.684505
[5:3:2]	0.933768	0.968783	0.96883	0.968724	0.984869	0.983964	0.956882	0.963692	0.974836	0.902036	0.888742	0.972645	0.972644	0.89936	0.771705	0.700827	0.816654	0.579489	0.64583	0.528245	0.645903	0.85463	0.825609	0.800812	0.524555		[5:3:2]	0.930739	0.977034	0.976424	0.975789	0.988968	0.986571	0.962917	0.973744	0.868	0.867907	0.804245	0.815174	0.836368	0.742003	0.849578	0.836852	0.887901	0.788217	0.787663	0.867684	0.814395	0.818215
[5:4:1]	0.938026	0.970112	0.970009	0.969846	0.985175	0.984648	0.950311	0.953437	0.97563	0.876799	0.864106	0.972624	0.972771	0.881631	0.766615	0.695183	0.799441	0.513417	0.575476	0.513417	0.596561	0.832744	0.801677	0.772661	0.592059		[5:4:1]	0.940069	0.979736	0.980366	0.979748	0.987045	0.980993	0.934834	0.947463	0.802955	0.803667	0.723798	0.75637	0.772914	0.640613	0.871497	0.869135	0.902562	0.833781	0.833812	0.843075	0.854315	0.853396
[5:5:0]	0.926356	0.971981	0.972073	0.9715	0.986232	0.985491	0.913726	0.929034	0.971208	0.790451	0.765351	0.968288	0.968648	0.805785	0.787953	0.746773	0.829677	0.65929	0.706041	0.626123	0.705932	0.673496	0.627214	0.667618	0.518866		[5:5:0]	0.842676	0.904822	0.908694	0.905422	0.933686	0.908862	0.56637	0.656443	0.546761	0.547173	0.513417	0.517726	0.528655	0.513417	0.521105	0.513417	0.570327	0.513417	0.513417	0.513417	0.513417	0.513417
[6:0:4]	0.756825	0.903734	0.903723	0.902912	0.951554	0.949098	0.918729	0.944027	0.913924	0.846017	0.825935	0.90722	0.907227	0.858812	0.513417	0.521621	0.581893	0.513417	0.513417	0.513417	0.513417	0.856943	0.78999	0.896638	0.716529		[6:0:4]	0.808633	0.693016	0.928148	0.928059	0.960325	0.957443	0.929588	0.972052	0.693678	0.697787	0.668376	0.687151	0.673791	0.626596	0.534058	0.58007	0.731918	0.513417	0.513417	0.513417	0.513417	0.539539
[6:1:3]	0.901239	0.942448	0.942446	0.941959	0.971265	0.969985	0.934392	0.956304	0.95902	0.883891	0.867656	0.956148	0.956148	0.893382	0.654725	0.619243	0.740137	0.5629	0.589993	0.521395	0.589997	0.859536	0.817326	0.87045	0.513417		[6:1:3]	0.856482	0.903307	0.942607	0.94236	0.966378	0.963018	0.9251	0.965152	0.838941	0.835765	0.760882	0.767508	0.804674	0.655243	0.633279	0.595922	0.73195	0.521996	0.521903	0.513417	0.556678	0.554236
[6:2:2]	0.926656	0.971169	0.97275	0.971071	0.98577	0.985037	0.953846	0.964606	0.971376	0.888243	0.871548	0.968796	0.968863	0.892349	0.7574	0.743587	0.827655	0.662282	0.717446	0.599203	0.709281	0.882311	0.810206	0.85368	0.513417		[6:2:2]	0.911312	0.970621	0.968666	0.968723	0.987523	0.984352	0.958029	0.980711	0.878524	0.87853	0.823066	0.834118	0.851716	0.735185	0.80741	0.79818	0.862405	0.739796	0.739846	0.761082	0.755097	0.770975
[6:3:1]	0.945231	0.968372	0.968373	0.968098	0.984311	0.9835	0.94973	0.959772	0.977395	0.885367	0.872705	0.975482	0.975418	0.879477	0.737431	0.624597	0.791708	0.53018	0.591118	0.513417	0.59886	0.824076	0.790055	0.743129	0.534798		[6:3:1]	0.919426	0.969539	0.969513	0.96953	0.983104	0.978547	0.933405	0.950693	0.829024	0.828243	0.776063	0.788732	0.799967	0.676029	0.84529	0.829546	0.876048	0.792028	0.788215	0.763751	0.811707	0.811052
[6:4:0]	0.918434	0.965349	0.965377	0.965391	0.983054	0.982388	0.934923	0.916759	0.968042	0.750216	0.71961	0.965658	0.964909	0.851549	0.748627	0.673429	0.788399	0.582315	0.630496	0.536776	0.630395	0.742738	0.687238	0.637651	0.51684		[6:4:0]	0.924675	0.949227	0.958516	0.959503	0.974595	0.963415	0.903961	0.884348	0.824066	0.759248	0.680497	0.730091	0.789254	0.716982	0.77104	0.669251	0.75363	0.638603	0.609134	0.661585	0.642076	0.756822
[7:0:3]	0.602299	0.896669	0.896669	0.895713	0.950695	0.948053	0.934421	0.924564	0.881498	0.81815	0.784852	0.870796	0.870796	0.847566	0.591474	0.595546	0.659304	0.574755	0.583658	0.564498	0.583658	0.896038	0.819323	0.916244	0.513417		[7:0:3]	0.811649	0.690296	0.925302	0.924779	0.957687	0.95473	0.943537	0.967329	0.810094	0.80911	0.69744	0.731118	0.67191	0.628806	0.513417	0.565414	0.730812	0.513417	0.513417	0.513417	0.513417	0.525847
[7:1:2]	0.91397	0.948006	0.943457	0.942709	0.972572	0.972041	0.947948	0.954949	0.959858	0.896342	0.885164	0.957419	0.957466	0.872326	0.720409	0.526162	0.690759	0.513417	0.513417	0.513417	0.513417	0.873043	0.868305	0.797485	0.514712		[7:1:2]	0.857035	0.903713	0.94128	0.940304	0.969569	0.960825	0.914994	0.964556	0.829564	0.81804	0.74699	0.762436	0.784858	0.617202	0.638817	0.513417	0.608863	0.513417	0.513417	0.513417	0.513417	0.513417
[7:2:1]	0.936159	0.966639	0.96715	0.96636	0.983061	0.982664	0.946617	0.960438	0.968263	0.858133	0.839013	0.965512	0.967712	0.875958	0.777293	0.666223	0.789889	0.578324	0.614038	0.542107	0.612959	0.852333	0.833476	0.820718	0.520799		[7:2:1]	0.91996	0.955585	0.959748	0.954214	0.978311	0.977147	0.929266	0.955725	0.842088	0.845989	0.785479	0.796001	0.812271	0.580544	0.791278	0.677795	0.792864	0.597249	0.581825	0.543479	0.630048	0.633803
[7:3:0]	0.893099	0.954931	0.956921	0.954535	0.978109	0.976892	0.905394	0.890692	0.962062	0.685663	0.647358	0.95879	0.958768	0.799517	0.650615	0.609135	0.748032	0.520325	0.553068	0.513417	0.553361	0.639312	0.519744	0.583656	0.517301		[7:3:0]	0.829127	0.906724	0.923243	0.917223	0.954141	0.912991	0.58712	0.656214	0.572229	0.573619	0.5375	0.551247	0.545794	0.513417	0.513417	0.513417	0.534764	0.513417	0.513417	0.513417	0.513417	0.513417
[8:0:2]	0.701347	0.842611	0.844373	0.841417	0.91892	0.915756	0.889349	0.88517	0.878824	0.836587	0.822528	0.869544	0.869516	0.810573	0.513417	0.513417	0.716529	0.71653	0.716529	0.716531	0.716528	0.807525	0.83756	0.605791	0.515093		[8:0:2]	0.809567	0.689468	0.92427	0.925549	0.959587	0.952227	0.931225	0.971832	0.792909	0.793333	0.697118	0.716794	0.672853	0.666527	0.541732	0.513417	0.685969	0.513417	0.513417	0.513417	0.513417	0.513417
[8:1:1]	0.847179	0.898586	0.898581	0.897651	0.952736	0.950188	0.894231	0.927293	0.93701	0.730736	0.697902	0.932339	0.932356	0.803389	0.679821	0.524846	0.597533	0.513417	0.513417	0.513417	0.513417	0.736559	0.703127	0.677702	0.532458		[8:1:1]	0.868646	0.92028	0.952922	0.949453	0.970596	0.963905	0.912876	0.945629	0.824983	0.815535	0.762174	0.788577	0.79575	0.58251	0.661514	0.53247	0.672419	0.513417	0.513417	0.513417	0.513417	0.513417
[8:2:0]	0.872471	0.953819	0.953794	0.953418	0.977221	0.97607	0.875456	0.859162	0.950929	0.646574	0.609137	0.947323	0.94694	0.729995	0.660197	0.630866	0.732356	0.594801	0.611808	0.570925	0.611879	0.562003	0.546171	0.515109	0.716529		[8:2:0]	0.911584	0.950634	0.958188	0.951477	0.969766	0.960749	0.817242	0.7363	0.805765	0.778752	0.626587	0.765063	0.770323	0.663745	0.714111	0.600837	0.579232	0.558751	0.573018	0.513417	0.594219	0.581862
[9:0:1]	0.693723	0.821699	0.821802	0.820322	0.908919	0.904425	0.856057	0.866681	0.867161	0.809218	0.793978	0.857084	0.857084	0.769191	0.513417	0.513417	0.716531	0.71653	0.71653	0.716531	0.716529	0.690594	0.797044	0.518776	0.514561		[9:0:1]	0.828218	0.686589	0.92023	0.926434	0.957089	0.944655	0.900964	0.961216	0.792842	0.851492	0.710321	0.723856	0.736722	0.651772	0.524956	0.513417	0.640001	0.513417	0.513417	0.513417	0.513417	0.513417
[9:1:0]	0.89076	0.908504	0.908357	0.907873	0.955446	0.953207	0.768093	0.814491	0.969097	0.639097	0.604552	0.966327	0.966559	0.539444	0.540963	0.551686	0.655246	0.513417	0.513417	0.546428	0.513417	0.51725	0.513417	0.515001	0.514325		[9:1:0]	0.840028	0.895098	0.933422	0.924186	0.953535	0.928184	0.538128	0.785946	0.772902	0.783629	0.525384	0.746773	0.762296	0.513417	0.53204	0.627712	0.554222	0.513417	0.513417	0.513417	0.513417	0.513417
[10:0:0]	0.513417	0.599122	0.599122	0.597592	0.812946	0.802661	0.513417	0.654531	0.602234	0.716531	0.513417	0.56079	0.56079	0.716531	0.513417	0.515152	0.533212	0.513417	0.513417	0.513417	0.513417	0.629573	0.662366	0.560124	0.513417		[10:0:0]	0.788512	0.670533	0.922952	0.922952	0.937268	0.918476	0.52779	0.682635	0.761946	0.742377	0.672137	0.743176	0.743097	0.513417	0.513417	0.513417	0.513417	0.513417	0.513417	0.513417	0.513417	0.513417
A: Continuous culture, MG1655																											B: Batch culture, MG1655
	Reactions																											Reactions
Carbon sources	PGI	PFK	FBA	TPI	PGK	ENO	PYK	PDH	CS	IDH	AKGDH	SDH	FUM	MDH	ZWF	GND	RPE	RPI	TKL1	TKL2	TAL	MAE	PEPC	ICA	ED		Carbon sources	PGI	PFK	FBA	TPI	PGK	ENO	PYK	PDH	CS	IDH	AKGDH	SDH	FUM	MDH	ZWF	GND	RPE	RPI	TKL1	TKL2	TKL3	TAL1
12C	0.71653	0.717727	0.717727	0.716532	0.842865	0.832253	0.717727	0.860275	0.767146	0.71654	0.513417	0.716531	0.716531	0.716532	0.513417	0.513417	0.716531	0.71653	0.71653	0.716531	0.71653	0.513417	0.716525	0.716529	0.513417		12C	0.757506	0.670529	0.898839	0.898839	0.927432	0.907881	0.676929	0.762812	0.713537	0.72035	0.513417	0.687512	0.706895	0.67503	0.513417	0.513417	0.513417	0.513417	0.513417	0.513417	0.513417	0.513417
[6]Glc	0.869721	0.961059	0.96106	0.96058	0.980925	0.979428	0.965699	0.969533	0.909399	0.847296	0.779598	0.878025	0.877991	0.794718	0.743397	0.743031	0.82696	0.661311	0.707907	0.59759	0.707996	0.646453	0.84072	0.738903	0.513417		[6]Glc	0.777904	0.958282	0.958212	0.958318	0.98506	0.986996	0.927141	0.952833	0.862662	0.862365	0.794302	0.835665	0.843075	0.587176	0.802455	0.800636	0.84961	0.769976	0.769407	0.751248	0.785754	0.786359
[5]Glc	0.880216	0.964049	0.964041	0.963582	0.98234	0.980986	0.949852	0.967745	0.916505	0.728395	0.59593	0.888019	0.887868	0.621911	0.750732	0.750791	0.834476	0.666774	0.714933	0.599794	0.714983	0.714774	0.822243	0.666934	0.513417		[5]Glc	0.703566	0.933532	0.933543	0.933639	0.975717	0.977457	0.939491	0.945239	0.800927	0.799094	0.602306	0.748868	0.765818	0.733947	0.761979	0.755968	0.81482	0.720452	0.720133	0.698265	0.738805	0.738589
[5,6]Glc	0.946412	0.984239	0.984243	0.984029	0.99242	0.991813	0.981896	0.991403	0.964634	0.945045	0.920284	0.951469	0.95135	0.877481	0.906236	0.904162	0.935805	0.872861	0.890768	0.847982	0.890785	0.801413	0.925024	0.860238	0.599438		[5,6]Glc	0.8806	0.96648	0.966528	0.966537	0.985332	0.986395	0.963649	0.98012	0.910614	0.91053	0.860735	0.875259	0.890015	0.783702	0.730754	0.728847	0.8213	0.645448	0.645238	0.5858	0.693393	0.692213
[4]Glc	0.871644	0.93799	0.937973	0.937207	0.970375	0.968011	0.921822	0.933793	0.935366	0.6719	0.612105	0.91492	0.915066	0.725031	0.739919	0.737265	0.840917	0.634757	0.686169	0.602352	0.688266	0.513417	0.584254	0.658314	0.635874		[4]Glc	0.850085	0.955284	0.955338	0.955308	0.979584	0.979147	0.969329	0.977173	0.881425	0.875064	0.771644	0.813429	0.847129	0.773068	0.641108	0.624759	0.752111	0.51447	0.51548	0.513417	0.57404	0.572979
[4,6]Glc	0.850706	0.961347	0.961344	0.960811	0.981485	0.979995	0.956868	0.978509	0.901305	0.824666	0.74247	0.861728	0.861181	0.636933	0.804477	0.804135	0.857907	0.758472	0.783793	0.726583	0.783751	0.698828	0.838362	0.624381	0.513417		[4,6]Glc	0.877625	0.966852	0.96686	0.96685	0.98498	0.984804	0.968916	0.979319	0.901359	0.90136	0.844127	0.856991	0.876187	0.827096	0.798816	0.782616	0.847597	0.730189	0.730223	0.693968	0.759526	0.759461
[4,5]Glc	0.913061	0.971005	0.971016	0.970662	0.985818	0.984697	0.980581	0.982091	0.942237	0.910679	0.878871	0.922814	0.9228	0.827623	0.799824	0.800292	0.873536	0.719514	0.766911	0.64855	0.766942	0.787045	0.905458	0.513417	0.513417		[4,5]Glc	0.86952	0.967018	0.967034	0.967029	0.984723	0.983465	0.957049	0.973991	0.879496	0.878265	0.812637	0.828084	0.849364	0.714186	0.798006	0.789654	0.848811	0.742647	0.742597	0.711228	0.769019	0.768359
[4,5,6]Glc	0.890918	0.964171	0.96417	0.963729	0.982043	0.980672	0.973637	0.984975	0.919795	0.877889	0.842498	0.895811	0.895826	0.84304	0.696786	0.693109	0.777396	0.673531	0.686255	0.642158	0.686172	0.741352	0.892106	0.716513	0.513417		[4,5,6]Glc	0.870768	0.966539	0.966559	0.966544	0.985165	0.984825	0.970255	0.982114	0.895652	0.895718	0.801842	0.850272	0.869494	0.831752	0.801977	0.793571	0.85282	0.746671	0.746654	0.715768	0.739041	0.772635
[3]Glc	0.943411	0.98435	0.984347	0.984493	0.992395	0.991798	0.913123	0.934048	0.959603	0.677239	0.562529	0.945538	0.944759	0.579287	0.882289	0.874464	0.918771	0.826296	0.853548	0.790846	0.855508	0.701932	0.68642	0.561912	0.513417		[3]Glc	0.958599	0.980693	0.980685	0.982006	0.985296	0.977824	0.936619	0.938335	0.776834	0.777492	0.723372	0.721989	0.743664	0.634339	0.817439	0.81886	0.85969	0.747429	0.762176	0.755282	0.798147	0.804645
[3,6]Glc	0.948619	0.981378	0.981374	0.981133	0.99116	0.99014	0.960234	0.976606	0.962579	0.911927	0.889368	0.949698	0.951287	0.745302	0.875659	0.870777	0.918664	0.81685	0.848544	0.76855	0.84854	0.559979	0.837527	0.546895	0.513417		[3,6]Glc	0.955486	0.982495	0.981254	0.981432	0.990301	0.987672	0.952321	0.966648	0.85108	0.851254	0.774478	0.790873	0.815862	0.75313	0.880189	0.837348	0.894351	0.768208	0.786937	0.718619	0.828725	0.823972
[3,5]Glc	0.954487	0.986378	0.98624	0.986058	0.993323	0.992792	0.974994	0.984098	0.966051	0.893995	0.849716	0.951076	0.951255	0.834158	0.90617	0.889624	0.928729	0.848595	0.878939	0.814677	0.872291	0.811261	0.908138	0.593798	0.513417		[3,5]Glc	0.954849	0.983777	0.982395	0.983354	0.990588	0.989055	0.976407	0.980401	0.893776	0.893642	0.827748	0.842308	0.866576	0.864579	0.863872	0.840317	0.900156	0.766475	0.766524	0.742825	0.817262	0.813474
[3,5,6]Glc	0.972699	0.992052	0.991978	0.99188	0.996126	0.995914	0.975818	0.990845	0.980433	0.963663	0.947989	0.97397	0.973393	0.799368	0.940046	0.939607	0.960008	0.913191	0.927205	0.891452	0.927235	0.825097	0.919899	0.829682	0.513417		[3,5,6]Glc	0.971577	0.992187	0.990204	0.99021	0.996028	0.994154	0.963706	0.979881	0.90106	0.896723	0.839397	0.854401	0.871324	0.770826	0.934519	0.910795	0.945153	0.879305	0.878689	0.851891	0.897189	0.896749
[3,4]Glc	0.974147	0.991656	0.992965	0.992875	0.9966	0.995525	0.971606	0.978783	0.980689	0.922653	0.89454	0.97299	0.972952	0.726271	0.94573	0.946036	0.963531	0.925544	0.93678	0.910446	0.937047	0.849081	0.906708	0.513417	0.513417		[3,4]Glc	0.90708	0.968985	0.970139	0.971115	0.982246	0.980084	0.944264	0.95655	0.765353	0.769276	0.623329	0.658246	0.707959	0.712449	0.689124	0.67463	0.700873	0.548543	0.548267	0.519778	0.651456	0.651485
[3,4,6]Glc	0.964076	0.988846	0.988779	0.988679	0.994538	0.994151	0.962946	0.979241	0.975392	0.925991	0.89542	0.966419	0.966568	0.690824	0.921717	0.921846	0.949838	0.891488	0.909275	0.864822	0.908962	0.778581	0.883377	0.589567	0.513417		[3,4,6]Glc	0.961436	0.982771	0.982771	0.982775	0.990258	0.986817	0.958496	0.97374	0.863791	0.863797	0.764534	0.800895	0.827402	0.696894	0.881163	0.842042	0.90381	0.768887	0.768935	0.707317	0.810082	0.819704
[3,4,5]Glc	0.966871	0.990745	0.990248	0.990128	0.994994	0.994446	0.974844	0.983895	0.977833	0.914508	0.882139	0.968373	0.96785	0.760616	0.931669	0.932049	0.955359	0.904849	0.919424	0.883807	0.919435	0.815426	0.914313	0.515324	0.513417		[3,4,5]Glc	0.989994	0.993769	0.994171	0.996219	0.996856	0.996083	0.986991	0.994519	0.87939	0.88066	0.838241	0.837541	0.862358	0.862786	0.955528	0.957949	0.982188	0.941056	0.940135	0.94081	0.949952	0.957797
[3,4,5,6]Glc	0.968835	0.992896	0.992511	0.991468	0.995782	0.995704	0.972535	0.987085	0.979053	0.948296	0.926845	0.970896	0.971393	0.779246	0.936031	0.935556	0.959444	0.913197	0.92557	0.893349	0.927066	0.793119	0.911332	0.67723	0.513417		[3,4,5,6]Glc	0.976247	0.986148	0.986153	0.987772	0.992762	0.98993	0.958578	0.97855	0.88557	0.883311	0.7978	0.824936	0.850815	0.678097	0.935357	0.912664	0.946763	0.877351	0.877045	0.856264	0.914114	0.899636
[2]Glc	0.948915	0.984337	0.984333	0.984128	0.992311	0.991709	0.917641	0.957126	0.963971	0.849669	0.785807	0.951575	0.951585	0.521161	0.875629	0.874253	0.921045	0.820777	0.852162	0.772957	0.852164	0.537497	0.757039	0.537385	0.513417		[2]Glc	0.753247	0.812479	0.812991	0.850612	0.890956	0.881983	0.513417	0.777654	0.565172	0.567623	0.522048	0.513417	0.528096	0.513417	0.513417	0.513417	0.544885	0.513417	0.513417	0.513417	0.513417	0.513417
[2,6]Glc	0.93211	0.965318	0.965314	0.964829	0.983138	0.981831	0.97025	0.98422	0.958915	0.942806	0.921039	0.945217	0.945353	0.791591	0.836211	0.834589	0.900333	0.753671	0.802087	0.67347	0.802421	0.701187	0.873139	0.779325	0.513417		[2,6]Glc	0.928877	0.9683	0.967608	0.967862	0.98439	0.982267	0.963029	0.968527	0.933358	0.919267	0.742715	0.908881	0.893801	0.772707	0.812685	0.818008	0.887034	0.746535	0.746769	0.694592	0.786804	0.785446
[2.5]Glc	0.554135	0.659261	0.81462	0.655097	0.843766	0.830937	0.779667	0.962376	0.878945	0.868557	0.808385	0.830081	0.83005	0.827977	0.654788	0.772153	0.832444	0.722805	0.749756	0.689375	0.750028	0.573891	0.870493	0.667514	0.5211		[2.5]Glc	0.659478	0.513502	0.513417	0.513417	0.727126	0.697226	0.55004	0.732813	0.63522	0.648862	0.513417	0.585749	0.615303	0.513417	0.681255	0.68157	0.692077	0.68001	0.679842	0.679173	0.682101	0.680607
[2,5,6]Glc	0.952583	0.980122	0.980123	0.979862	0.990938	0.989571	0.953673	0.978941	0.973961	0.909115	0.873909	0.967061	0.963282	0.658242	0.901975	0.915382	0.945349	0.882821	0.901694	0.855172	0.901712	0.672934	0.834293	0.513417	0.513417		[2,5,6]Glc	0.950998	0.980066	0.98007	0.980072	0.990356	0.989788	0.976345	0.989167	0.940169	0.940245	0.904101	0.910936	0.923357	0.820795	0.870366	0.878606	0.92333	0.835121	0.835201	0.834298	0.860126	0.859874
[2,4]Glc	0.959005	0.989751	0.987792	0.987647	0.994236	0.993879	0.978019	0.982294	0.971	0.926405	0.899642	0.961506	0.961704	0.832789	0.87777	0.877209	0.927629	0.812557	0.851528	0.74319	0.851486	0.832434	0.931656	0.558351	0.513417		[2,4]Glc	0.939283	0.973872	0.973852	0.973973	0.987077	0.986478	0.962849	0.979575	0.906175	0.906182	0.863274	0.865204	0.882349	0.807631	0.797626	0.781038	0.870558	0.668294	0.668149	0.75944	0.736185	0.736266
[2,4,6]Glc	0.929805	0.971351	0.972453	0.970166	0.987168	0.984593	0.953733	0.987898	0.958512	0.918218	0.882464	0.943747	0.943661	0.645323	0.859774	0.878696	0.91856	0.831802	0.856135	0.793092	0.856467	0.666018	0.821187	0.779424	0.513417		[2,4,6]Glc	0.946911	0.97506	0.975362	0.975413	0.987316	0.985976	0.979982	0.981979	0.896422	0.897763	0.845503	0.909535	0.914098	0.93262	0.866769	0.883708	0.925199	0.841595	0.842176	0.815322	0.863459	0.870932
[2,4,5]Glc	0.954958	0.986311	0.98517	0.985423	0.992763	0.992527	0.97822	0.990143	0.967498	0.952805	0.932068	0.955894	0.958537	0.847719	0.897565	0.900355	0.934149	0.858806	0.881318	0.826203	0.88114	0.794515	0.922443	0.834552	0.513417		[2,4,5]Glc	0.928262	0.970297	0.970728	0.970972	0.985075	0.983087	0.968135	0.978789	0.894685	0.891223	0.8251	0.848673	0.865428	0.791187	0.697698	0.717959	0.840084	0.578107	0.578218	0.513417	0.660385	0.652756
[2,4,5,6]Glc	0.953761	0.984715	0.984487	0.984546	0.992424	0.991827	0.950856	0.976625	0.969517	0.886538	0.840448	0.958675	0.959252	0.619088	0.898623	0.903342	0.941551	0.866199	0.888296	0.832875	0.887239	0.677987	0.846446	0.527215	0.513417		[2,4,5,6]Glc	0.942061	0.978869	0.980233	0.978916	0.990215	0.98888	0.966801	0.980623	0.878134	0.878681	0.738206	0.811023	0.839176	0.770749	0.855944	0.856263	0.911329	0.799697	0.799751	0.758625	0.831914	0.831737
[2,3]Glc	0.971504	0.992539	0.992142	0.992044	0.996195	0.996107	0.967143	0.985674	0.980376	0.941233	0.918688	0.973607	0.973599	0.735936	0.945188	0.944266	0.962663	0.924602	0.935925	0.908253	0.935928	0.733583	0.88696	0.532534	0.513417		[2,3]Glc	0.956808	0.985282	0.985193	0.985181	0.993002	0.99424	0.96621	0.980409	0.901497	0.899099	0.849741	0.851551	0.871584	0.763688	0.864724	0.855816	0.917188	0.801307	0.801127	0.740103	0.83581	0.831086
[2,3,6]Glc	0.954823	0.985188	0.985185	0.985266	0.992778	0.992209	0.970072	0.989235	0.970148	0.959667	0.942722	0.959547	0.959477	0.740863	0.899525	0.900826	0.937109	0.861693	0.884755	0.826488	0.884795	0.766391	0.892675	0.79792	0.513417		[2,3,6]Glc	0.949738	0.983445	0.983462	0.983522	0.991946	0.99033	0.965338	0.982736	0.902338	0.902396	0.815555	0.847728	0.87077	0.607009	0.867716	0.867726	0.916258	0.816737	0.814535	0.765076	0.845902	0.841211
[2,3,5]Glc	0.947372	0.985596	0.985602	0.986169	0.992937	0.992671	0.968389	0.986767	0.964492	0.921531	0.893997	0.953938	0.955657	0.761369	0.902792	0.894665	0.930838	0.859076	0.879032	0.833861	0.883723	0.733702	0.873683	0.752898	0.513417		[2,3,5]Glc	0.955334	0.983673	0.982784	0.983862	0.990766	0.989596	0.977253	0.985219	0.889834	0.890345	0.803968	0.841249	0.861608	0.842894	0.875592	0.876936	0.919104	0.836058	0.850301	0.793951	0.862487	0.868568
[2,3,5,6]Glc	0.951082	0.981241	0.982115	0.981882	0.991276	0.990587	0.960285	0.982682	0.963522	0.920869	0.892113	0.95245	0.951252	0.769555	0.879172	0.863014	0.915933	0.800325	0.841375	0.741055	0.83775	0.660697	0.862673	0.617712	0.513417		[2,3,5,6]Glc	0.963371	0.985218	0.984453	0.985231	0.992882	0.991506	0.972743	0.983369	0.910613	0.909858	0.821303	0.866697	0.88714	0.845593	0.912153	0.886589	0.927781	0.857988	0.845094	0.825463	0.847382	0.881279
[2,3,4]Glc	0.948544	0.984309	0.985938	0.984332	0.992255	0.991269	0.970024	0.975002	0.964305	0.905872	0.865625	0.950813	0.950396	0.736528	0.900049	0.901785	0.930312	0.864868	0.875223	0.824032	0.877872	0.805976	0.905395	0.573219	0.513417		[2,3,4]Glc	0.9326	0.975889	0.977282	0.975831	0.988499	0.985715	0.955218	0.970272	0.845079	0.844879	0.832043	0.785546	0.809061	0.716489	0.789979	0.784753	0.881431	0.712962	0.741977	0.661252	0.777838	0.760217
[2,3,4,6]Glc	0.964373	0.99021	0.990208	0.990251	0.995097	0.994708	0.968938	0.988909	0.974827	0.939918	0.913963	0.966067	0.965873	0.78607	0.920987	0.920506	0.949314	0.88477	0.907982	0.857521	0.908413	0.75072	0.88664	0.770843	0.513417		[2,3,4,6]Glc	0.956709	0.982808	0.982293	0.983213	0.993016	0.989966	0.985854	0.98606	0.89144	0.891388	0.776624	0.837028	0.859098	0.886815	0.868419	0.858977	0.918811	0.801985	0.794999	0.72285	0.847	0.844772
[2,3,4,5]Glc	0.944847	0.984866	0.984823	0.984263	0.99265	0.992658	0.982926	0.990807	0.961448	0.938921	0.913445	0.947522	0.947493	0.891992	0.888439	0.885758	0.927843	0.845765	0.87359	0.811736	0.868985	0.83243	0.931645	0.826474	0.513417		[2,3,4,5]Glc	0.974625	0.735998	0.736062	0.735674	0.986966	0.987118	0.97787	0.990739	0.902491	0.902616	0.856006	0.874521	0.885797	0.746275	0.983651	0.983775	0.984949	0.983241	0.983233	0.982944	0.984038	0.983565
[2,3,4,5,6]Glc	0.943514	0.97918	0.979054	0.978775	0.989632	0.988949	0.959919	0.974535	0.957917	0.874861	0.824938	0.943978	0.945678	0.677794	0.863243	0.855301	0.914962	0.785487	0.825562	0.735485	0.823931	0.704062	0.86655	0.572555	0.513417		[2,3,4,5,6]Glc	0.959803	0.983721	0.986207	0.984074	0.991929	0.990625	0.981681	0.978328	0.86587	0.873696	0.74272	0.783741	0.823074	0.815736	0.892598	0.888751	0.934213	0.850999	0.851345	0.810059	0.870483	0.869499
[1]Glc	0.941572	0.982885	0.983098	0.982765	0.991703	0.991688	0.956169	0.97269	0.958096	0.869864	0.814583	0.942449	0.945474	0.62537	0.878128	0.878504	0.919304	0.838213	0.874896	0.805852	0.861453	0.694349	0.864286	0.531965	0.513417		[1]Glc	0.962935	0.978533	0.978189	0.980381	0.982697	0.973485	0.922982	0.92439	0.802278	0.801223	0.769392	0.768472	0.784259	0.67836	0.879354	0.876951	0.874416	0.868448	0.864086	0.838688	0.879491	0.896079
[1,6]Glc	0.937204	0.979694	0.9797	0.979426	0.990061	0.989659	0.978077	0.988925	0.956516	0.936504	0.910568	0.941539	0.941294	0.816791	0.856033	0.852373	0.90625	0.793199	0.827484	0.740736	0.82599	0.837185	0.925274	0.791822	0.513417		[1,6]Glc	0.975016	0.785407	0.785271	0.777723	0.989072	0.991375	0.979105	0.992511	0.904099	0.90238	0.871393	0.868452	0.888923	0.741679	0.9839	0.983742	0.9866	0.983142	0.983133	0.982948	0.983519	0.985566
[1,5]Glc	0.958038	0.986499	0.987441	0.986322	0.993444	0.99292	0.964226	0.986682	0.971917	0.936571	0.911467	0.96204	0.962096	0.777303	0.907489	0.905736	0.940668	0.872556	0.889874	0.843094	0.889826	0.594446	0.841692	0.649784	0.55516		[1,5]Glc	0.949858	0.981196	0.982623	0.981706	0.991159	0.98789	0.967791	0.971706	0.908205	0.868141	0.676993	0.831006	0.83286	0.817286	0.869409	0.863214	0.913706	0.82104	0.817744	0.780632	0.849879	0.850863
[1,5,6]Glc	0.957418	0.988617	0.989373	0.988106	0.994229	0.993956	0.974267	0.976438	0.971219	0.936055	0.907876	0.959997	0.965421	0.825082	0.917003	0.914084	0.943602	0.887158	0.904463	0.860824	0.902707	0.771062	0.906783	0.617263	0.513417		[1,5,6]Glc	0.97772	0.992561	0.992851	0.992589	0.995749	0.994958	0.970452	0.986319	0.935742	0.934826	0.907221	0.907845	0.925879	0.790037	0.940431	0.939749	0.961133	0.921252	0.929838	0.903203	0.931015	0.928225
[1,4]Glc	0.944725	0.978669	0.977545	0.977252	0.989069	0.988755	0.957833	0.976699	0.955298	0.913735	0.881868	0.940453	0.940627	0.72668	0.854642	0.82204	0.892194	0.736136	0.787488	0.652659	0.787645	0.712676	0.876257	0.513417	0.514831		[1,4]Glc	0.956368	0.981063	0.982065	0.98012	0.990876	0.989297	0.950633	0.971572	0.871483	0.871625	0.81152	0.822546	0.842584	0.747529	0.872766	0.851614	0.905056	0.78451	0.784535	0.723675	0.820196	0.824211
[1,4,6]Glc	0.942502	0.983405	0.983415	0.983194	0.99175	0.991285	0.978372	0.989012	0.963384	0.937475	0.911494	0.946987	0.947026	0.832526	0.881194	0.882443	0.920484	0.826328	0.853753	0.793197	0.86025	0.817614	0.919892	0.789098	0.513417		[1,4,6]Glc	0.924591	0.975591	0.974251	0.974487	0.987377	0.9857	0.962953	0.973753	0.840277	0.839419	0.712288	0.758331	0.792465	0.69573	0.799799	0.784346	0.861827	0.707483	0.707524	0.674344	0.760458	0.7573
[1,4,5]Glc	0.952876	0.985143	0.986517	0.98623	0.993368	0.992202	0.974371	0.989395	0.968282	0.955268	0.935509	0.95785	0.958741	0.820609	0.897759	0.898692	0.935162	0.866346	0.893153	0.823381	0.880365	0.731689	0.893432	0.840133	0.513417		[1,4,5]Glc	0.956691	0.985164	0.985038	0.985553	0.992191	0.990566	0.976586	0.981158	0.882296	0.882339	0.779739	0.82695	0.850399	0.839763	0.893849	0.886723	0.926668	0.839467	0.857036	0.823938	0.863778	0.863904
[1,4,5,6]Glc	0.95199	0.989867	0.986847	0.987602	0.995078	0.993546	0.970575	0.982966	0.966117	0.923225	0.894891	0.954641	0.957231	0.769063	0.901068	0.904199	0.934631	0.866046	0.887921	0.836369	0.887946	0.753536	0.894514	0.582268	0.513417		[1,4,5,6]Glc	0.962473	0.985451	0.985462	0.985444	0.993055	0.992891	0.980629	0.985015	0.909854	0.910289	0.838391	0.862181	0.886491	0.854111	0.894279	0.886946	0.933272	0.838722	0.838831	0.794766	0.867174	0.867104
[1,3]Glc	0.957928	0.98739	0.987388	0.987219	0.993868	0.993382	0.954165	0.982597	0.971802	0.899985	0.853462	0.959876	0.959868	0.668337	0.913072	0.912481	0.942917	0.882628	0.898929	0.855913	0.899428	0.718732	0.843327	0.690349	0.513417		[1,3]Glc	0.956152	0.983819	0.984407	0.984159	0.991192	0.988277	0.963854	0.973698	0.87027	0.870458	0.813169	0.814819	0.837775	0.712564	0.858764	0.88418	0.927926	0.946837	0.831359	0.8369	0.883746	0.875068
[1,3,6]Glc	0.951279	0.984977	0.984975	0.985645	0.993047	0.992358	0.974104	0.987758	0.965841	0.950266	0.929308	0.955286	0.954081	0.826941	0.88122	0.880457	0.925327	0.829892	0.860584	0.784096	0.859684	0.794142	0.912809	0.820581	0.513417		[1,3,6]Glc	0.939094	0.973245	0.973336	0.973645	0.986777	0.98507	0.975791	0.990568	0.912012	0.90683	0.829931	0.840627	0.876575	0.903118	0.681017	0.70634	0.844387	0.625079	0.624479	0.52341	0.663316	0.66419
[1,3,5]Glc	0.947933	0.982935	0.980623	0.980335	0.990528	0.989794	0.958574	0.987507	0.964656	0.928065	0.89607	0.951956	0.951953	0.727166	0.891846	0.894622	0.929841	0.853827	0.875376	0.836732	0.876739	0.695633	0.852953	0.795588	0.513417		[1,3,5]Glc	0.948791	0.980686	0.980625	0.980605	0.990215	0.98912	0.969037	0.983295	0.909062	0.907082	0.828688	0.856805	0.887402	0.766245	0.880985	0.885245	0.923673	0.853438	0.853525	0.858306	0.872652	0.871688
[1,3,5,6]Glc	0.943204	0.979653	0.979651	0.979515	0.99011	0.989351	0.972645	0.983584	0.960654	0.940985	0.922737	0.946978	0.946573	0.823311	0.89039	0.879088	0.921398	0.834602	0.861926	0.797362	0.860464	0.756863	0.91637	0.513417	0.513417		[1,3,5,6]Glc	0.955881	0.981049	0.981061	0.981041	0.990533	0.990367	0.977878	0.983647	0.915836	0.915258	0.851216	0.867783	0.889088	0.854905	0.85442	0.821711	0.90842	0.755135	0.75943	0.667211	0.808354	0.808716
[1,3,4]Glc	0.950785	0.983496	0.983315	0.983176	0.99188	0.992389	0.962773	0.971797	0.968483	0.880035	0.824843	0.956316	0.956629	0.76785	0.900799	0.905443	0.938067	0.87159	0.891136	0.843628	0.892779	0.73949	0.84663	0.604731	0.513417		[1,3,4]Glc	0.942506	0.973488	0.973492	0.97349	0.986911	0.985002	0.961252	0.978877	0.893413	0.893358	0.835933	0.843751	0.866298	0.704261	0.839081	0.863472	0.915493	0.811393	0.81171	0.761934	0.842387	0.84113
[1,3,4,6]Glc	0.802803	0.873511	0.737958	0.871791	0.864682	0.932399	0.899323	0.969583	0.90249	0.873512	0.817552	0.865937	0.865744	0.719653	0.703582	0.77867	0.84347	0.721293	0.753695	0.680209	0.753213	0.785213	0.907427	0.704233	0.513417		[1,3,4,6]Glc	0.846186	0.869065	0.862495	0.865364	0.928409	0.924596	0.90643	0.986729	0.885694	0.888393	0.772777	0.837399	0.845431	0.835458	0.604857	0.675867	0.833153	0.513417	0.513417	0.513417	0.69242	0.573979
[1,3,4,5]Glc	0.924681	0.961301	0.961214	0.960754	0.9822	0.97997	0.976468	0.98542	0.956511	0.931175	0.900351	0.940519	0.94021	0.796371	0.875343	0.880736	0.92024	0.841941	0.864099	0.810786	0.86467	0.610571	0.849405	0.755996	0.513417		[1,3,4,5]Glc	0.931067	0.970772	0.970001	0.970105	0.985319	0.982566	0.969171	0.975462	0.873211	0.889129	0.680646	0.806406	0.837137	0.81028	0.817248	0.812256	0.87129	0.735694	0.736814	0.678151	0.778288	0.780824
[1,3,4,5,6]Glc	0.956366	0.986794	0.987635	0.987451	0.994055	0.993471	0.912575	0.969936	0.969666	0.888382	0.84349	0.959066	0.959086	0.513417	0.902235	0.907174	0.937026	0.862791	0.885676	0.828828	0.885367	0.538547	0.745689	0.513417	0.513417		[1,3,4,5,6]Glc	0.961674	0.981033	0.981204	0.982995	0.986133	0.979956	0.893729	0.936803	0.794502	0.79458	0.746319	0.751883	0.766138	0.557536	0.915071	0.896368	0.915852	0.863597	0.86663	0.85544	0.882457	0.881046
[1,2]Glc	0.970838	0.990401	0.991083	0.990272	0.995321	0.995328	0.967704	0.986158	0.977412	0.945854	0.924441	0.969298	0.969309	0.749848	0.928423	0.92817	0.953956	0.90025	0.917327	0.876041	0.916529	0.735824	0.891863	0.617132	0.513417		[1,2]Glc	0.975775	0.988757	0.988727	0.989031	0.992876	0.989991	0.958892	0.976213	0.896162	0.887073	0.845268	0.847186	0.864072	0.742324	0.936527	0.929273	0.948276	0.909746	0.909765	0.891032	0.921452	0.921895
[1,2,6]Glc	0.966332	0.98992	0.989581	0.990294	0.994922	0.994523	0.973676	0.986928	0.976854	0.941408	0.916852	0.968501	0.96849	0.741559	0.926992	0.926702	0.953397	0.898389	0.916375	0.874014	0.914935	0.842845	0.921447	0.71324	0.513417		[1,2,6]Glc	0.961522	0.982364	0.982382	0.982349	0.990877	0.989209	0.975445	0.983206	0.913254	0.916417	0.865952	0.866652	0.887198	0.81815	0.891394	0.860587	0.912937	0.799195	0.81442	0.749104	0.840182	0.847522
[1,2,5]Glc	0.974964	0.991045	0.990783	0.990746	0.995789	0.995729	0.96733	0.980745	0.978387	0.940017	0.916082	0.970556	0.970129	0.773751	0.944161	0.930674	0.955467	0.903709	0.919485	0.880592	0.921913	0.704313	0.888621	0.53227	0.57093		[1,2,5]Glc	0.952228	0.982584	0.9826	0.982626	0.990584	0.987994	0.956053	0.974739	0.869899	0.869776	0.717818	0.804872	0.832775	0.708949	0.883433	0.862557	0.907414	0.818562	0.818915	0.787252	0.844811	0.84458
[1,2,5,6]Glc	0.97585	0.993193	0.993188	0.993339	0.996721	0.996458	0.958632	0.966313	0.983429	0.888793	0.842621	0.977288	0.977025	0.734217	0.957526	0.956523	0.970732	0.944023	0.951212	0.931943	0.950414	0.776489	0.842139	0.513417	0.513417		[1,2,5,6]Glc	0.682524	0.596184	0.596186	0.596183	0.76593	0.763775	0.679748	0.731275	0.664224	0.664216	0.572845	0.640821	0.652376	0.513417	0.695611	0.695167	0.704827	0.694307	0.694307	0.694119	0.694749	0.694744
[1,2,4]Glc	0.98174	0.994292	0.993893	0.994414	0.997029	0.996797	0.976427	0.992159	0.986068	0.972101	0.960217	0.980895	0.981314	0.793107	0.955701	0.955615	0.971561	0.938079	0.9483	0.923577	0.948361	0.836711	0.925502	0.841143	0.513417		[1,2,4]Glc	0.980453	0.992249	0.992286	0.992353	0.995448	0.993609	0.969305	0.982077	0.914921	0.916006	0.864818	0.88444	0.896312	0.77413	0.950099	0.946499	0.964111	0.925768	0.925075	0.909202	0.936109	0.938004
[1,2,4,6]Glc	0.959635	0.985046	0.985034	0.984843	0.992789	0.992213	0.973944	0.982506	0.969936	0.922421	0.889831	0.958977	0.958966	0.822451	0.922961	0.911597	0.941838	0.879404	0.897821	0.853308	0.897736	0.777802	0.906353	0.604483	0.513417		[1,2,4,6]Glc	0.974592	0.986413	0.98653	0.986781	0.992819	0.991477	0.971189	0.982947	0.917764	0.91787	0.874898	0.881147	0.886675	0.793372	0.928422	0.895523	0.925072	0.823497	0.823541	0.810585	0.871661	0.856483
[1,2,4,5]Glc	0.961226	0.981747	0.982287	0.981514	0.991202	0.990512	0.9708	0.977787	0.961558	0.928409	0.899884	0.947402	0.948668	0.786884	0.926485	0.88478	0.924505	0.848036	0.867448	0.809388	0.870567	0.540205	0.86296	0.554712	0.513417		[1,2,4,5]Glc	0.970857	0.986644	0.987181	0.987736	0.993228	0.990563	0.963668	0.980093	0.86796	0.871335	0.764689	0.818112	0.836216	0.752357	0.910616	0.869797	0.918499	0.819496	0.82103	0.784719	0.85737	0.850423
[1,2,4,5,6]Glc	0.945249	0.984747	0.984747	0.984548	0.992555	0.991968	0.942638	0.954327	0.960558	0.825973	0.755003	0.948373	0.946837	0.647298	0.878478	0.875613	0.923199	0.822304	0.851401	0.792273	0.85118	0.686091	0.788869	0.516443	0.513417		[1,2,4,5,6]Glc	0.944588	0.97967	0.987838	0.986246	0.988521	0.987533	0.938292	0.973947	0.878392	0.883174	0.848378	0.822962	0.882062	0.637213	0.737192	0.709073	0.829467	0.671995	0.684529	0.651072	0.717519	0.668486
[1,2,3]Glc	0.865188	0.962067	0.962066	0.961793	0.98153	0.980073	0.9698	0.983131	0.907094	0.830141	0.761207	0.87356	0.873551	0.794649	0.764707	0.763358	0.836676	0.695317	0.734241	0.644088	0.733694	0.749776	0.864407	0.556434	0.513417		[1,2,3]Glc	0.938124	0.98363	0.983655	0.98363	0.992733	0.99061	0.980847	0.987905	0.930118	0.929388	0.880493	0.891562	0.908415	0.867949	0.896299	0.888496	0.922121	0.860012	0.860009	0.839615	0.878851	0.875969
[1,2,3,6]Glc	0.907703	0.972844	0.972868	0.972524	0.986625	0.985574	0.975958	0.981888	0.935212	0.888423	0.846914	0.913538	0.913487	0.828975	0.777662	0.777901	0.858526	0.689405	0.740957	0.612845	0.741166	0.756658	0.882027	0.613419	0.513417		[1,2,3,6]Glc	0.919305	0.978051	0.978057	0.978065	0.989688	0.988739	0.978075	0.985878	0.909913	0.909928	0.815355	0.862975	0.883152	0.870728	0.859989	0.848279	0.893496	0.808749	0.808965	0.781121	0.830761	0.830676
[1,2,3,5]Glc	0.881563	0.964099	0.964105	0.963627	0.982395	0.981016	0.969355	0.9802	0.916338	0.845893	0.78078	0.887811	0.887966	0.798408	0.751746	0.746152	0.832113	0.660203	0.709142	0.589373	0.709146	0.794816	0.88929	0.718157	0.513417		[1,2,3,5]Glc	0.90432	0.9731	0.973107	0.973118	0.987183	0.986141	0.973936	0.981308	0.880447	0.880453	0.770403	0.825881	0.848815	0.847771	0.841261	0.831411	0.880768	0.790183	0.792793	0.761374	0.813201	0.813112
[1,2,3,5,6]Glc	0.806886	0.928355	0.928502	0.92749	0.964915	0.962199	0.872995	0.900925	0.881617	0.724668	0.597148	0.839085	0.839107	0.513417	0.688072	0.718454	0.801731	0.644435	0.686496	0.62588	0.685442	0.600851	0.618401	0.513417	0.513417		[1,2,3,5,6]Glc	0.892474	0.971769	0.971685	0.971776	0.987376	0.987557	0.978017	0.985968	0.931402	0.931804	0.820116	0.897006	0.906789	0.862932	0.846029	0.846189	0.889779	0.814249	0.812823	0.791687	0.83143	0.83257
[1,2,3,4]Glc	0.936408	0.981249	0.981247	0.981008	0.990763	0.990044	0.980967	0.990028	0.955343	0.929508	0.903254	0.940348	0.940351	0.867564	0.836438	0.836306	0.89849	0.764297	0.806928	0.697744	0.806938	0.810415	0.917746	0.74168	0.513417		[1,2,3,4]Glc	0.907132	0.976863	0.976768	0.976693	0.990358	0.989885	0.978542	0.986805	0.920914	0.920915	0.852187	0.874458	0.89476	0.852579	0.859234	0.857301	0.899255	0.832501	0.832711	0.799335	0.842665	0.84232
[1,2,3,4,6]Glc	0.86059	0.955464	0.955435	0.954892	0.977782	0.976047	0.934806	0.966387	0.899513	0.765271	0.678497	0.868374	0.868433	0.689717	0.664095	0.663533	0.758704	0.632815	0.651683	0.59836	0.651534	0.513417	0.696349	0.564957	0.513417		[1,2,3,4,6]Glc	0.877569	0.964312	0.964294	0.964294	0.981895	0.976715	0.927351	0.951787	0.818045	0.818088	0.734816	0.777238	0.792601	0.655281	0.827595	0.819985	0.864874	0.784883	0.784785	0.761123	0.804722	0.804372
[1,2,3,4,5]Glc	0.89211	0.95967	0.959452	0.958935	0.979805	0.97843	0.961354	0.973619	0.925497	0.883578	0.843807	0.90386	0.903494	0.8077	0.669214	0.675569	0.781032	0.636104	0.662268	0.559691	0.662655	0.696403	0.874	0.685121	0.524167		[1,2,3,4,5]Glc	0.851579	0.947386	0.947534	0.947372	0.976412	0.975652	0.953614	0.958097	0.82748	0.82749	0.774155	0.774779	0.795236	0.748343	0.78399	0.78955	0.850757	0.743592	0.741374	0.710456	0.650937	0.767971
[U]Glc	0.513417	0.513417	0.513417	0.71653	0.716531	0.716531	0.513417	0.823339	0.767146	0.767146	0.717724	0.716531	0.716531	0.513417	0.558054	0.513417	0.716531	0.716529	0.716531	0.716531	0.716531	0.513417	0.629743	0.513417	0.514455		[U]Glc	0.841275	0.513417	0.513417	0.513417	0.895877	0.890939	0.853578	0.916543	0.685837	0.661922	0.513417	0.641198	0.649506	0.518289	0.89145	0.89285	0.898906	0.888394	0.889598	0.889808	0.893313	0.890579
[truncated: 83 more columns]

## Sheet: S4
Supplementary data S4 13C-Metabolic flux analysis of batch cultured E.coli using two different carbon sourse
Estimated metabolic flux distribution											Mass isotopomer distribution vector										Not corrected mass isotopomer distribution vector
				[0:8:2]			[4:1:5]						[0:8:2]				[4:1:5]						[0:8:2]			[4:1:5]
ID	Reaction	Atom mapping	Type	Best fit flux	95% CI lb	95% CI ub	Best fit flux	95% CI lb	95% CI ub		Fragment_Num		Predicted	Measured	Stdev		Predicted	Measured	Stdev		Fragment_Num		Predicted	Stdev		Measured	Stdev
r1	Glc-->G6P	ABCDEF --> ABCDEF	fixed	100			100				Ala [M-57]+	M	0.450137	0.445354	0.007		0.43876	0.437785	0.007		Ala [M-57]+	M	0.343588	0.0020459		0.338152	0.000994897
r2	G6P-->F6P	ABCDEF --> ABCDEF	free	79.7947			58694.7					M+1	0.362175	0.353056	0.007		0.0885882	0.0808789	0.007			M+1	0.339874	0.00152744		0.128898	0.00122301
r3	F6P-->G6P	ABCDEF --> ABCDEF	free	9.99868e-09			58622.9					M+2	0.0311361	0.0351613	0.007		0.0369936	0.0445438	0.007			M+2	0.110625	0.000633197		0.0761967	0.000300548
r4	F6P-->FBP	ABCDEF --> ABCDEF	free	85.5055	83.49	87.1032	82.4687	75.36	86.1731			M+3	0.156552	0.166429	0.007		0.435658	0.436792	0.007			M+3	0.161391	0.000840068		0.353421	0.00105966
r5	FBP-->DHAP+GAP	ABCDEF --> CBA + DEF	free	2293.22			1056.93				Ala [M-85]+	M	0.467458	0.456867	0.007		0.463922	0.456953	0.007			M+4	0.0310363	8.60365e-05		0.0699523	0.000290279
r6	DHAP+GAP-->FBP	CBA + DEF --> ABCDEF	free	2207.71			974.46					M+1	0.35809	0.356937	0.007		0.0747155	0.0771441	0.007			M+5	0.0120037	8.88136e-05		0.0296591	0.000435311
r7	DHAP-->GAP	ABC --> ABC	free	84.425			81.2807					M+2	0.174452	0.186196	0.007		0.461362	0.465903	0.007			M+6	0.00148247	2.09168e-05		0.00372134	0.000189017
r8	GAP-->DHAP	ABC --> ABC	free	9.99868e-09			1e-08				Asp [M-57]+	M	0.0321392	0.0354768	0.007		0.243828	0.248314	0.007		Ala [M-85]+	M	0.353284	0.00150888		0.353514	0.00097302
r9	GAP-->PGA	ABC --> ABC	free	56133.6			742.625					M+1	0.342932	0.343482	0.007		0.189414	0.189441	0.007			M+1	0.345274	0.00107119		0.12899	0.00039298
r10	PGA-->GAP	ABC --> ABC	free	55962.1			574.769					M+2	0.386038	0.3809	0.007		0.165913	0.166329	0.007			M+2	0.228182	0.000334391		0.402245	0.000369337
r11	PGA-->PEP	ABC --> ABC	free	39970.2			1288.5					M+3	0.189832	0.190038	0.007		0.230256	0.225092	0.007			M+3	0.0553216	8.83858e-05		0.0792668	0.000194154
r12	PEP-->PGA	ABC --> ABC	free	39811.2			1133.58					M	0.081199	0.0855796	0.007		0.170588	0.170823	0.007			M+4	0.0158201	2.86286e-05		0.0319593	3.10285e-05
r13	PEP-->Pyr	ABC --> ABC	free	127.707	113.086	133.815	122.419	114.148	129.208		Asp [M-85]+	M	0.160306	0.162733	0.007		0.300462	0.303161	0.007			M+5	0.00211907	2.47718e-06		0.00402528	4.8657e-05
r14	Pyr-->AcCOA+CO2in	ABC --> BC + A	free	113.365	109.002	118.874	109.543	107.075	113.228			M+1	0.303257	0.288049	0.007		0.211919	0.213213	0.007		Asp [M-57]+	M	0.198245	0.00252313		0.164654	8.30738e-05
r15	AcCOA+Oxa-->IsoCit	AB + CDEF --> FEDBAC	free	31.9524	30.209	33.8683	21.3137	18.3711	25.0566			M+2	0.2868	0.284489	0.007		0.230998	0.230502	0.007			M+1	0.297476	0.000505758		0.177477	0.000336324
r16	IsoCit-->aKG+CO2in	ABCDEF --> ABCDE + F	free	28.9167	22.8354	33.8621	16.4	11.1892	22.7158			M+3	0.173279	0.179302	0.007		0.256621	0.253124	0.007			M+2	0.219455	0.00116074		0.175138	0.000322418
r17	aKG-->Suc+CO2in	ABCDE --> BCDE + A	free	19.8797	13.8004	24.831	7.0703	1.85891	13.4012		Asp [M-159]+	M	0.557953	0.554199	0.007		0.300462	0.300519	0.007			M+3	0.169266	0.000968982		0.208712	0.000636838
r18	Suc-->Fum	ABCD --> ABCD	free	16789.5			3641.61					M+1	0.28737	0.280836	0.007		0.211919	0.21093	0.007			M+4	0.0789595	0.000461363		0.182671	0.000373445
r19	Fum-->Suc	ABCD --> ABCD	free	16766.5			3629.63					M+2	0.154677	0.164964	0.007		0.230998	0.231919	0.007			M+5	0.0270919	8.06443e-05		0.0630626	0.000167065
r20	Fum-->Mal	ABCD --> ABCD	free	15837			22948.4					M+3	0.295971	0.299382	0.007		0.256621	0.256632	0.007			M+6	0.00782161	2.03914e-05		0.0232688	5.4653e-05
r21	Mal-->Fum	ABCD --> ABCD	free	15814.1			22936.4				Asp [f302]+	M	0.363673	0.354941	0.007		0.424957	0.420114	0.007			M+7	0.00168496	2.61155e-05		0.00501739	9.76531e-06
r22	Mal-->Oxa	ABCD --> ABCD	free	245.754			168.845					M+1	0.177206	0.173648	0.007		0.199758	0.199895	0.007		Asp [M-85]+	M	0.228171	0.00242915		0.201808	0.000424824
r23	Oxa-->Mal	ABCD --> ABCD	free	225.822			160.092					M+2	0.131011	0.136552	0.007		0.375285	0.379991	0.007			M+1	0.324808	0.000528909		0.205418	0.000360836
r24	IsoCit+AcCOA-->Mal+Suc	ABCDEF + GH --> ABHG + FCDE	free	3.03575	0.127656	8.81137	4.91367	2.2389	7.47345		Ile [M-85]+	M	0.0621931	0.067349	0.007		0.139391	0.143145	0.007			M+2	0.240379	0.00111945		0.228638	0.000799912
r25	PEP+CO2in-->Oxa	ABC + D --> ABCD	free	36.7404			28.0106					M+1	0.0141653	0.0172267	0.007		0.120763	0.118274	0.007			M+3	0.142229	0.000634044		0.244768	0.000247561
r26	Oxa-->PEP+CO2in	ABCD --> ABC + D	free	9.75482			1e-08					M+2	0.124056	0.129049	0.007		0.261621	0.257251	0.007			M+4	0.0466373	0.000315806		0.0815476	0.000224747
r27	Mal-->Pyr+CO2in	ABCD --> ABC + D	free	6.01869	0.211002	20.281	8.14427	3.78858	13.6029			M+3	0.237071	0.226194	0.007		0.234083	0.232776	0.007			M+5	0.014698	2.46001e-05		0.0312084	3.85282e-05
r28	G6P-->6PG	ABCDEF --> ABCDEF	free	18.4882	13.5222	23.8103	26.3242	15.9279	35.3201			M+4	0.248325	0.242354	0.007		0.125748	0.128223	0.007			M+6	0.00307766	1.06705e-05		0.00661199	3.18048e-05
r29	6PG-->Ru5P+CO2in	ABCDEF --> BCDEF + A	free	18.4882	12.7387	24.1804	26.3242	15.0827	35.1682			M+5	0.167246	0.166262	0.007		0.118395	0.12033	0.007		Asp [M-159]+	M	0.249709	0.00232618		0.220477	0.00028127
r30	Ru5P-->R5P	ABCDE --> ABCDE	free	8242.83			630.427				Ile [M-159]+	M	0.0621931	0.0677685	0.007		0.139391	0.142961	0.007			M+1	0.335872	0.000425412		0.207863	0.000179702
r31	R5P-->Ru5P	ABCDE --> ABCDE	free	8230.65			615.437					M+1	0.0141653	0.0176581	0.007		0.120763	0.119013	0.007			M+2	0.232008	0.00125455		0.228766	0.00067028
r32	Ru5P-->Xu5P	ABCDE --> ABCDE	free	45536.1			11.3337					M+2	0.160306	0.163446	0.007		0.261621	0.258639	0.007			M+3	0.131729	0.00054582		0.247629	9.3381e-05
r33	Xu5P-->Ru5P	ABCDE --> ABCDE	free	45529.8			1e-08					M+3	0.303257	0.288804	0.007		0.234083	0.232744	0.007			M+4	0.0369704	0.000113893		0.0661106	0.000115195
r34	R5P+Xu5P-->S7P+GAP	ABCDE + FGHIJ --> FGABCDE + HIJ	free	46668.6			7.22773					M+4	0.2868	0.283983	0.007		0.125748	0.128534	0.007			M+5	0.0114317	5.5308e-05		0.0244155	4.18157e-05
r35	GAP+S7P-->Xu5P+R5P	HIJ + FGABCDE --> FGHIJ + ABCDE	free	46663.9			1e-08					M+5	0.173279	0.179192	0.007		0.118395	0.11811	0.007			M+6	0.00227952	2.99506e-05		0.00473765	3.79411e-05
r36	GAP+S7P-->F6P+E4P	ABC + DEFGHIJ --> DEFABC + GHIJ	free	4.66425			112.135				Phe [M-57]+	M	0.12218	0.122968	0.007		0.0768501	0.0864707	0.007		Asp [f302]+	M	0.408723	0.00182405		0.310042	0.000333654
r37	E4P+F6P-->S7P+GAP	GHIJ + DEFABC --> DEFGHIJ + ABC	free	9.99868e-09			104.907					M+1	0.0832252	0.0850179	0.007		0.0545842	0.054048	0.007			M+1	0.305456	0.000938458		0.222118	0.000164088
r38	E4P+Xu5P-->F6P+GAP	ABCD + EFGHI --> EFABCD + GHI	free	6.06036			14.876					M+2	0.040295	0.0421303	0.007		0.0977267	0.0990284	0.007			M+2	0.211021	0.000692994		0.34591	7.64961e-05
r39	GAP+F6P-->Xu5P+E4P	GHI + EFABCD --> EFGHI + ABCD	free	4.4199			10.77					M+3	0.0193798	0.0217359	0.007		0.152872	0.15148	0.007			M+3	0.0557478	0.000177798		0.0863934	0.000206641
r40	6PG-->Pyr+GAP	ABCDEF --> ABC + DEF	free	9.99868e-09	0	2.38063	1e-08	-0.000104317	8.43605			M+4	0.00768451	0.00869404	0.007		0.135386	0.134131	0.007			M+4	0.0163146	4.05741e-05		0.0305058	3.36042e-05
r41	PGA-->preSer	ABC --> ABC	free	12.5307			12.9365					M+5	0.00256056	0.00310887	0.007		0.14009	0.139413	0.007			M+5	0.00273772	5.4385e-06		0.00503097	1.0222e-05
r42	preSer-->preGly+THFin	ABC --> AB + C	free	13.0952			14.406					M+6	0.124056	0.128328	0.007		0.138908	0.134918	0.007		Ile [M-85]+	M	0.125887	0.00208179		0.110357	0.000129254
r43	preGly+THFin-->preSer	AB + C --> ABC	free	3.50368			4.50377					M+7	0.237071	0.226443	0.007		0.0937387	0.0917748	0.007			M+1	0.247235	0.000544396		0.112919	0.000148405
r44	G6P-->G6Pex	nd	fixed	1.71711			1.88789					M+8	0.248325	0.242566	0.007		0.0404643	0.0414902	0.007			M+2	0.273283	0.00141125		0.225705	0.000545155
r45	F6P-->F6Pex	nd	fixed	0.593867			0.652933					M+9	0.167246	0.166708	0.007		0.0693801	0.0672458	0.007			M+3	0.201459	0.00121764		0.227511	0.000141761
r46	DHAP-->DHAPex	nd	fixed	1.08052			1.18799				Phe [M-85]+	M	0.104211	0.105934	0.007		0.0806651	0.0892174	0.007			M+4	0.1004	0.000627166		0.152334	0.00020834
r47	preSer-->preSerex	nd	fixed	2.93912			3.03431					M+1	0.0652522	0.068672	0.007		0.0536317	0.0536684	0.007			M+5	0.0381029	0.00045986		0.129917	0.000426248
r48	preGly-->preGlyex	nd	fixed	9.59156			9.90222					M+2	0.0373997	0.0419862	0.007		0.176233	0.173532	0.007			M+6	0.010709	0.000514826		0.0302463	0.000252216
r49	PEP-->PEPex	nd	fixed	4.34805			4.48887					M+3	0.0136476	0.0158123	0.007		0.116017	0.113787	0.007			M+7	0.00254023	0.000165065		0.00966529	0.000130793
r50	Pyr-->PyrBex	nd	fixed	20.3607			21.0201					M+4	0.00279065	0.00355154	0.007		0.181336	0.178956	0.007			M+8	0.000383396	7.89086e-05		0.0013451	7.42791e-05
r51	AcCOA-->AcCOAex	nd	fixed	31.392			32.4088					M+5	0.459365	0.457165	0.007		0.110636	0.111746	0.007		Ile [M-159]+	M	0.138607	0.00206185		0.122221	0.000267197
r52	aKG-->aKGex	nd	fixed	9.037			9.32969					M+6	0.384597	0.386713	0.007		0.160945	0.157703	0.007			M+1	0.262437	0.00106091		0.116813	0.000229372
r53	Oxa-->Oxaex	nd	fixed	14.9656			15.4503					M+7	0.156038	0.156121	0.007		0.0480303	0.0506139	0.007			M+2	0.278029	0.00205261		0.238478	0.000984333
r54	R5P-->R5Pex	nd	fixed	7.51925			7.76278					M+8	0.44479	0.444401	0.007		0.0725064	0.0707762	0.007			M+3	0.192626	0.00170082		0.230562	0.000275199
r55	E4P-->E4Pex	nd	fixed	3.02378			3.12172				Phe [M-159]+	M	0.104211	0.105637	0.007		0.0806651	0.088087	0.007			M+4	0.0867469	0.000803071		0.143404	0.000578527
r56	Pyr-->Pyrex	nd	fixed	0			0					M+1	0.0652522	0.0689577	0.007		0.0536317	0.0544808	0.007			M+5	0.0288218	0.000285961		0.122944	0.000348918
r57	Pyr-->Lacex	nd	fixed	0			0					M+2	0.0373997	0.0417981	0.007		0.176233	0.173415	0.007			M+6	0.00487896	5.33367e-05		0.0177371	8.11352e-05
r58	Pyr-->AcCOA+Forex	ABC --> BC + A	fixed	0			0					M+3	0.0136476	0.0162837	0.007		0.116017	0.114011	0.007			M+7	0.00646292	0.00418755		0.00685883	0.00185335
r59	AcCOA-->Acetex	nd	fixed	46.9845			50.9074					M+4	0.00279065	0.00346429	0.007		0.181336	0.178628	0.007			M+8	0.00139003	0.000917866		0.00098245	0.000378574
r60	AcCOA-->EtOHex	nd	fixed	0			0					M+5	0.789671	0.785429	0.007		0.110636	0.11156	0.007		Phe [M-57]+	M	0.0974083	0.00220703		0.0666544	0.000370402
r61	Suc-->Sucex	nd	fixed	0			0					M+6	0.0475308	0.0443145	0.007		0.160945	0.157779	0.007			M+1	0.192586	0.00127906		0.0547952	8.38743e-05
r62	Fum-->Fumex	nd	fixed	0			0					M+7	0.162798	0.170256	0.007		0.0480303	0.0512982	0.007			M+2	0.197437	0.00103419		0.0903694	0.000191711
r63	CO2in-->CO2ex	nd	free	227.051			186.269					M+8	0.119973	0.126459	0.007		0.0725064	0.0707408	0.007			M+3	0.172983	0.00193575		0.136205	0.000599578
r64	SubsCO2-->CO2in	A --> A	free	67.3685			46.797				Phe [f302]	M	0.233934	0.225104	0.007		0.500269	0.500829	0.007			M+4	0.135293	0.00139312		0.133684	0.000336353
r65	THFin-->THFex	nd	free	10.238			11.3704					M+1	0.207463	0.200912	0.007		0.0518668	0.0525701	0.007			M+5	0.0973219	0.000759703		0.139008	0.000461907
r66	SubsTHF-->THFin	A --> A	free	0.646397			1.46822					M+2	0.163305	0.163871	0.007		0.447864	0.446601	0.007			M+6	0.0554238	0.000358804		0.135705	0.000405348
PPC	r25<=>r26		free	26.9856	21.0361	42.4892	28.0106	23.0578	32.9988		Ser [M-85]+	M	0.459365	0.458047	0.007		0.421934	0.41976	0.007			M+7	0.0302301	0.00015038		0.10206	0.000379653
MDH	r22<=>r23		free	19.9325	5.31343	26.0448	8.75336	4.6891	15.5477			M+1	0.384597	0.383209	0.007		0.175405	0.174057	0.007			M+8	0.0137982	0.000125797		0.0564698	0.000215043
TDH	r9<=>r10		free	171.571	169.556	173.169	167.855	160.744	171.561			M+2	0.156038	0.158745	0.007		0.402661	0.406183	0.007			M+9	0.00570121	0.000251284		0.0657459	0.000240121
TKL1	r34<=>r35		free	4.66425	2.87755	6.56388	7.22773	3.48604	10.1753		Ser [M-159]+	M	0.371135	0.365763	0.007		0.421934	0.424108	0.007			M+10	0.00134559	9.84419e-05		0.0136803	0.000151229
TAL	r36<=>r37		free	4.66425	2.74823	6.37127	7.22773	3.48321	10.1749			M+1	0.0419495	0.0458705	0.007		0.175405	0.176753	0.007			M+11	0.000380361	3.25699e-05		0.00492105	0.000146392
PGM	r11<=>r12		free	159.04	157.024	160.689	154.919	147.805	158.421			M+2	0.142125	0.143965	0.007		0.402661	0.399139	0.007				9.17253e-05	1.03398e-05		0.00070003	2.09066e-05
TPI	r7<=>r8		free	84.425	82.4092	86.0878	81.2807	74.1608	84.7819		Thr [M-57]+	M	0.295971	0.298047	0.007		0.243828	0.245665	0.007		Phe [M-85]+	M	0.0990204	0.00211847		0.0688637	0.000536801
PGI	r2<=>r3		free	79.7947	74.8561	84.8036	71.7879	62.7886	82.6201			M+1	0.363673	0.355567	0.007		0.189414	0.18854	0.007			M+1	0.194201	0.000719815		0.0549672	0.000180261
FBA	r5<=>r6		free	85.5055	83.4911	87.1684	82.4687	75.348	85.9914			M+2	0.177206	0.17306	0.007		0.165913	0.165908	0.007			M+2	0.229974	0.000563857		0.147963	0.00020747
RPI	r30<=>r31		free	12.1835	10.2673	14.0366	14.9905	11.2444	17.9365			M+3	0.131011	0.137837	0.007		0.230256	0.227952	0.007			M+3	0.181425	0.000976937		0.118454	7.07271e-05
RPK	r32<=>r33		free	6.30472	2.51787	10.0993	11.3337	3.84609	17.225			M+4	0.0321392	0.0354891	0.007		0.170588	0.171934	0.007			M+4	0.125097	0.000693851		0.167408	0.000445514
FUM	r20<=>r21		free	22.9154	21.0188	24.8317	11.984	9.03674	15.7292		Tyr [f302]+	M	0.789671	0.784096	0.007		0.500269	0.499544	0.007			M+5	0.0824268	0.000305381		0.12246	0.000522159
SDH	r18<=>r19		free	22.9154	21.2721	24.833	11.984	9.03801	15.7304			M+1	0.0475308	0.0448492	0.007		0.0518668	0.0523272	0.007			M+6	0.0515783	0.000203529		0.151689	0.000292914
TKL2	r38<=>r39		free	1.64047	-0.274927	3.54425	4.10601	0.361818	7.04824			M+2	0.162798	0.171055	0.007		0.447864	0.448129	0.007			M+7	0.0242591	0.00022387		0.0720581	0.000526415
											Val [M-57]+	M	0.21042	0.213771	0.007		0.203551	0.214072	0.007			M+8	0.00865854	9.71582e-05		0.0739135	0.00044474
												M+1	0.330491	0.320211	0.007		0.0738802	0.0692471	0.007			M+9	0.00201164	9.82948e-05		0.0157682	0.000172257
												M+2	0.222773	0.220256	0.007		0.226209	0.226924	0.007			M+10	0.000671063	0.000183214		0.0055455	0.000171318
												M+3	0.147513	0.150464	0.007		0.245747	0.238083	0.007			M+11	0.000676873	0.000146158		0.000909683	4.68927e-05
												M+4	0.0614913	0.0643098	0.007		0.0496179	0.0497501	0.007		Phe [M-159]+	M	0.107556	0.00229096		0.074164	0.000212563
												M+5	0.0273107	0.0309877	0.007		0.200996	0.201923	0.007			M+1	0.201748	0.000447985		0.0549892	5.82883e-05
											Va [M-85]+	M	0.218517	0.216031	0.007		0.215224	0.217612	0.007			M+2	0.229409	0.000610882		0.154566	0.000233577
												M+1	0.334784	0.321533	0.007		0.0693243	0.0694174	0.007			M+3	0.171111	0.00102006		0.115941	0.000247479
												M+2	0.291326	0.294242	0.007		0.433655	0.426118	0.007			M+4	0.113532	0.000601153		0.168072	0.000110594
												M+3	0.124939	0.132499	0.007		0.0689419	0.0711632	0.007			M+5	0.074291	0.000330851		0.11658	0.000401622
												M+4	0.0304335	0.0356941	0.007		0.212855	0.21569	0.007			M+6	0.0457437	0.000184242		0.150571	0.000414238
																						M+7	0.0203564	8.99695e-05		0.0636183	0.000143503
																						M+8	0.00608293	0.000316093		0.0703555	0.000159977
																						M+9	0.000996726	0.00016444		0.00957734	0.000103302
																						M+10	0.0024296	0.000125841		0.00411457	7.06812e-05
																						M+11	0.0267438	9.24595e-05		0.01745	0.000145237
																					Phe [f302]	M	0.579546	0.000396597		0.370278	0.000391231
																						M+1	0.172137	0.000193561		0.127956	0.00028302
																						M+2	0.189543	0.000188556		0.375347	0.000104335
																						M+3	0.0418693	0.000165855		0.0878533	0.000159265
																						M+4	0.0143879	0.000221674		0.0332657	0.00019573
																						M+5	0.00251609	0.000105945		0.00530015	0.000118188
																					Ser [M-85]+	M	0.305208	0.00298043		0.280476	0.00349264
																						M+1	0.35124	0.0012085		0.20443	0.000319322
																						M+2	0.231542	0.00115392		0.349793	0.0021264
																						M+3	0.0805314	0.000452905		0.109986	0.000780721
																						M+4	0.0259457	0.000188355		0.0457456	0.000377539
																						M+5	0.00553303	7.48518e-05		0.00956887	7.74382e-05
																					Ser [M-159]+	M	0.338213	0.00326277		0.314364	0.00681253
																						M+1	0.36744	0.00188894		0.206626	0.000825305
																						M+2	0.216318	0.00115931		0.357117	0.0045829
																						M+3	0.0591028	0.000328122		0.0865812	0.00115478
																						M+4	0.0161798	4.31099e-05		0.030493	0.000639746
																						M+5	0.00274689	5.33215e-05		0.00481895	0.000117979
																					Thr [M-57]+	M	0.163341	0.0625361		0.0641327	0.000815192
																						M+1	0.259622	0.0680227		0.0580079	0.000302813
																						M+2	0.210773	0.0136279		0.0916862	0.000489432
																						M+3	0.171499	0.00331368		0.131942	0.000304039
																						M+4	0.0980562	0.0336064		0.1319	0.00042975
																						M+5	0.0509981	0.0435827		0.139823	0.000406346
																						M+6	0.0250104	0.0305272		0.133872	0.000327748
																						M+7	0.0119504	0.0180178		0.101454	0.000561806
																					Tyr [f302]+	M	0.57767	0.000943413		0.369039	0.000530904
																						M+1	0.172029	0.000310239		0.127448	0.000188355
																						M+2	0.189838	0.000340857		0.376047	0.000132569
																						M+3	0.041993	0.000243732		0.0879206	0.000132568
																						M+4	0.014588	6.33627e-05		0.0336029	0.00012408
																						M+5	0.00388163	2.92026e-05		0.00594294	1.32543e-05
																					Val [M-57]+	M	0.164647	0.00177971		0.165009	0.000175364
																						M+1	0.279069	0.00113032		0.0858893	0.00021032
																						M+2	0.232629	0.00101029		0.199856	0.000150217
																						M+3	0.172743	0.000602774		0.224522	8.79425e-05
																						M+4	0.0903406	0.000336191		0.0907482	0.000231581
																						M+5	0.0462273	0.00107207		0.181369	0.000206034
																						M+6	0.0107454	0.000197803		0.0360759	0.000115844
																						M+7	0.00308897	6.38783e-05		0.0145532	8.54105e-05
																						M+8	0.000510221	2.27799e-05		0.00197599	6.78926e-05
																					Va [M-85]+	M	0.166706	0.00131908		0.167847	0.000222648
																						M+1	0.280903	0.00132392		0.0865507	0.000103489
																						M+2	0.290071	0.000673135		0.353514	0.000323209
																						M+3	0.169881	0.000826988		0.125924	0.0002495
																						M+4	0.0700449	0.00111156		0.206093	0.000234534
																						M+5	0.0174619	0.000228519		0.0421605	1.58683e-05
																						M+6	0.0040776	0.000107167		0.0156519	4.49886e-05
																						M+7	0.000855773	5.54502e-05		0.00225791	4.19097e-05

## Sheet: S5
Supplementary data S5 Culture profiles for 13C-metabolic flux analysis. E. coli MG1655 was batch cultivated using M9 medium containing mixtures of non-labeled, [1-13C], and [U-13C]glucose at 0:8:2 (a) and 4:1:5 (b), respectively.
			[0:8:2]		[4:1:5]
			Measured spefic rate	SD	Measured spefic rate	SD
		Growth (h-1)	0.73	0.001	0.7	0.01
		Glucose uptake (mmol/g-DCW/h)	8.91	0.53	8.13	0.76
		Acetate production (mmol/g-DCW/h)	4.05	0.41	4.14	0.183

## Sheet: S6
Supplementary data S6 χ-squared test
χ-squared test
Used fragments	Number of independent measurements	Number of fitted free flux	Number of redundant measurements	Upper threshold of minimized RSS	Minimized RSS	Acceptance
non-labeled, [1-13C], and [U-13C]glucose at 0:8:2	73	21	52	69.8	58.8	Yes
non-labeled, [1-13C], and [U-13C]glucose at 4:1:5	73	21	52	69.8	21.5	Yes

[truncated: 1 more sheets: S7]
